# Supplementary material for: Occurrence of mesocarnivores in montane sky islands: How spatial and temporal overlap informs rabies management in a regional hotspot
Source: PLoS One. 2021 Nov 5;16(11):e0259260. doi: 10.1371/journal.pone.0259260 (PMC8570508; doi:10.1371/journal.pone.0259260)
Supplement: S1 File — Raw data file with an excel sheet page that contains the 0/1 detection data for each mesocarnivore species (gray fox, skunk, bobcat, and coyote). Column “Camera” represents the unique camera ID (1–63), “Season” represents sampling season (1–6), “Day” represents the day within each season (unique Julian date, 1–92), and “Detection” represents if a photo was taken of the target species (0 = no detection, 1 = detection, NA = camera not operational). (XLSX) [file pone.0259260.s004.xlsx]

## Sheet: Fox
Camera	Season	Day	Detection
1	1	1	NA
1	1	2	NA
1	1	3	NA
1	1	4	NA
1	1	5	NA
1	1	6	NA
1	1	7	NA
1	1	8	NA
1	1	9	NA
1	1	10	NA
1	1	11	NA
1	1	12	NA
1	1	13	NA
1	1	14	NA
1	1	15	NA
1	1	16	NA
1	1	17	NA
1	1	18	NA
1	1	19	NA
1	1	20	NA
1	1	21	NA
1	1	22	NA
1	1	23	NA
1	1	24	NA
1	1	25	NA
1	1	26	NA
1	1	27	NA
1	1	28	NA
1	1	29	NA
1	1	30	NA
1	1	31	NA
1	1	32	NA
1	1	33	NA
1	1	34	NA
1	1	35	NA
1	1	36	NA
1	1	37	NA
1	1	38	NA
1	1	39	NA
1	1	40	NA
1	1	41	NA
1	1	42	NA
1	1	43	NA
1	1	44	NA
1	1	45	NA
1	1	46	NA
1	1	47	NA
1	1	48	NA
1	1	49	NA
1	1	50	NA
1	1	51	NA
1	1	52	NA
1	1	53	NA
1	1	54	NA
1	1	55	NA
1	1	56	NA
1	1	57	NA
1	1	58	NA
1	1	59	NA
1	1	60	NA
1	1	61	NA
1	1	62	NA
1	1	63	NA
1	1	64	NA
1	1	65	NA
1	1	66	NA
1	1	67	NA
1	1	68	NA
1	1	69	NA
1	1	70	NA
1	1	71	NA
1	1	72	NA
1	1	73	NA
1	1	74	NA
1	1	75	NA
1	1	76	NA
1	1	77	NA
1	1	78	NA
1	1	79	NA
1	1	80	NA
1	1	81	NA
1	1	82	NA
1	1	83	NA
1	1	84	NA
1	1	85	NA
1	1	86	NA
1	1	87	NA
1	1	88	NA
1	1	89	NA
1	1	90	NA
1	1	91	NA
1	1	92	NA
1	2	1	NA
1	2	2	NA
1	2	3	NA
1	2	4	NA
1	2	5	NA
1	2	6	NA
1	2	7	NA
1	2	8	NA
1	2	9	NA
1	2	10	NA
1	2	11	NA
1	2	12	NA
1	2	13	NA
1	2	14	NA
1	2	15	NA
1	2	16	NA
1	2	17	NA
1	2	18	NA
1	2	19	NA
1	2	20	NA
1	2	21	NA
1	2	22	NA
1	2	23	NA
1	2	24	NA
1	2	25	NA
1	2	26	NA
1	2	27	NA
1	2	28	NA
1	2	29	NA
1	2	30	NA
1	2	31	NA
1	2	32	NA
1	2	33	NA
1	2	34	NA
1	2	35	NA
1	2	36	NA
1	2	37	NA
1	2	38	NA
1	2	39	NA
1	2	40	NA
1	2	41	NA
1	2	42	NA
1	2	43	NA
1	2	44	NA
1	2	45	NA
1	2	46	NA
1	2	47	NA
1	2	48	NA
1	2	49	NA
1	2	50	NA
1	2	51	NA
1	2	52	NA
1	2	53	NA
1	2	54	NA
1	2	55	NA
1	2	56	NA
1	2	57	NA
1	2	58	NA
1	2	59	NA
1	2	60	NA
1	2	61	NA
1	2	62	NA
1	2	63	NA
1	2	64	NA
1	2	65	NA
1	2	66	NA
1	2	67	NA
1	2	68	NA
1	2	69	NA
1	2	70	NA
1	2	71	NA
1	2	72	NA
1	2	73	NA
1	2	74	NA
1	2	75	NA
1	2	76	NA
1	2	77	NA
1	2	78	NA
1	2	79	NA
1	2	80	NA
1	2	81	NA
1	2	82	NA
1	2	83	NA
1	2	84	NA
1	2	85	NA
1	2	86	NA
1	2	87	NA
1	2	88	NA
1	2	89	NA
1	2	90	NA
1	2	91	NA
1	2	92	NA
1	3	1	NA
1	3	2	NA
1	3	3	NA
1	3	4	NA
1	3	5	NA
1	3	6	NA
1	3	7	NA
1	3	8	NA
1	3	9	NA
1	3	10	NA
1	3	11	NA
1	3	12	NA
1	3	13	NA
1	3	14	NA
1	3	15	NA
1	3	16	NA
1	3	17	NA
1	3	18	NA
1	3	19	NA
1	3	20	NA
1	3	21	NA
1	3	22	NA
1	3	23	NA
1	3	24	NA
1	3	25	NA
1	3	26	NA
1	3	27	NA
1	3	28	NA
1	3	29	NA
1	3	30	NA
1	3	31	NA
1	3	32	NA
1	3	33	NA
1	3	34	NA
1	3	35	0
1	3	36	0
1	3	37	0
1	3	38	0
1	3	39	0
1	3	40	0
1	3	41	0
1	3	42	0
1	3	43	0
1	3	44	0
1	3	45	0
1	3	46	0
1	3	47	0
1	3	48	0
1	3	49	0
1	3	50	0
1	3	51	0
1	3	52	0
1	3	53	0
1	3	54	0
1	3	55	0
1	3	56	0
1	3	57	0
1	3	58	0
1	3	59	0
1	3	60	0
1	3	61	0
1	3	62	0
1	3	63	1
1	3	64	0
1	3	65	0
1	3	66	0
1	3	67	0
1	3	68	1
1	3	69	0
1	3	70	0
1	3	71	0
1	3	72	0
1	3	73	0
1	3	74	0
1	3	75	0
1	3	76	0
1	3	77	0
1	3	78	0
1	3	79	0
1	3	80	0
1	3	81	0
1	3	82	0
1	3	83	0
1	3	84	0
1	3	85	0
1	3	86	0
1	3	87	0
1	3	88	0
1	3	89	0
1	3	90	0
1	3	91	0
1	3	92	0
1	4	1	0
1	4	2	0
1	4	3	1
1	4	4	0
1	4	5	0
1	4	6	0
1	4	7	0
1	4	8	0
1	4	9	0
1	4	10	0
1	4	11	0
1	4	12	0
1	4	13	0
1	4	14	0
1	4	15	0
1	4	16	0
1	4	17	0
1	4	18	0
1	4	19	0
1	4	20	0
1	4	21	0
1	4	22	0
1	4	23	0
1	4	24	0
1	4	25	1
1	4	26	0
1	4	27	0
1	4	28	0
1	4	29	0
1	4	30	0
1	4	31	0
1	4	32	0
1	4	33	0
1	4	34	1
1	4	35	0
1	4	36	0
1	4	37	0
1	4	38	0
1	4	39	0
1	4	40	0
1	4	41	0
1	4	42	0
1	4	43	0
1	4	44	0
1	4	45	0
1	4	46	0
1	4	47	1
1	4	48	0
1	4	49	0
1	4	50	0
1	4	51	0
1	4	52	0
1	4	53	1
1	4	54	0
1	4	55	0
1	4	56	0
1	4	57	0
1	4	58	0
1	4	59	0
1	4	60	0
1	4	61	0
1	4	62	0
1	4	63	0
1	4	64	0
1	4	65	0
1	4	66	0
1	4	67	0
1	4	68	0
1	4	69	0
1	4	70	0
1	4	71	1
1	4	72	0
1	4	73	0
1	4	74	0
1	4	75	0
1	4	76	0
1	4	77	0
1	4	78	1
1	4	79	0
1	4	80	0
1	4	81	0
1	4	82	0
1	4	83	1
1	4	84	1
1	4	85	0
1	4	86	0
1	4	87	0
1	4	88	0
1	4	89	0
1	4	90	0
1	4	91	NA
1	4	92	NA
1	5	1	1
1	5	2	0
1	5	3	0
1	5	4	0
1	5	5	0
1	5	6	0
1	5	7	0
1	5	8	0
1	5	9	0
1	5	10	0
1	5	11	0
1	5	12	0
1	5	13	0
1	5	14	0
1	5	15	0
1	5	16	0
1	5	17	1
1	5	18	1
1	5	19	0
1	5	20	0
1	5	21	0
1	5	22	0
1	5	23	0
1	5	24	0
1	5	25	0
1	5	26	0
1	5	27	0
1	5	28	0
1	5	29	0
1	5	30	0
1	5	31	0
1	5	32	0
1	5	33	0
1	5	34	0
1	5	35	0
1	5	36	0
1	5	37	0
1	5	38	0
1	5	39	0
1	5	40	0
1	5	41	0
1	5	42	0
1	5	43	0
1	5	44	0
1	5	45	0
1	5	46	0
1	5	47	0
1	5	48	0
1	5	49	0
1	5	50	0
1	5	51	0
1	5	52	0
1	5	53	0
1	5	54	0
1	5	55	1
1	5	56	1
1	5	57	1
1	5	58	0
1	5	59	0
1	5	60	0
1	5	61	0
1	5	62	0
1	5	63	0
1	5	64	0
1	5	65	0
1	5	66	0
1	5	67	0
1	5	68	0
1	5	69	0
1	5	70	0
1	5	71	0
1	5	72	0
1	5	73	0
1	5	74	0
1	5	75	0
1	5	76	0
1	5	77	0
1	5	78	0
1	5	79	0
1	5	80	0
1	5	81	0
1	5	82	0
1	5	83	0
1	5	84	0
1	5	85	0
1	5	86	1
1	5	87	0
1	5	88	0
1	5	89	0
1	5	90	1
1	5	91	0
1	5	92	NA
1	6	1	0
1	6	2	0
1	6	3	1
1	6	4	0
1	6	5	0
1	6	6	0
1	6	7	0
1	6	8	0
1	6	9	0
1	6	10	0
1	6	11	0
1	6	12	0
1	6	13	0
1	6	14	0
1	6	15	1
1	6	16	0
1	6	17	0
1	6	18	0
1	6	19	0
1	6	20	0
1	6	21	0
1	6	22	0
1	6	23	0
1	6	24	0
1	6	25	0
1	6	26	0
1	6	27	0
1	6	28	0
1	6	29	0
1	6	30	0
1	6	31	0
1	6	32	0
1	6	33	0
1	6	34	NA
1	6	35	NA
1	6	36	NA
1	6	37	NA
1	6	38	NA
1	6	39	NA
1	6	40	NA
1	6	41	NA
1	6	42	NA
1	6	43	NA
1	6	44	NA
1	6	45	NA
1	6	46	NA
1	6	47	NA
1	6	48	NA
1	6	49	NA
1	6	50	NA
1	6	51	NA
1	6	52	NA
1	6	53	NA
1	6	54	NA
1	6	55	NA
1	6	56	NA
1	6	57	NA
1	6	58	NA
1	6	59	NA
1	6	60	NA
1	6	61	NA
1	6	62	NA
1	6	63	NA
1	6	64	NA
1	6	65	NA
1	6	66	NA
1	6	67	NA
1	6	68	NA
1	6	69	NA
1	6	70	NA
1	6	71	NA
1	6	72	NA
1	6	73	NA
1	6	74	NA
1	6	75	NA
1	6	76	NA
1	6	77	NA
1	6	78	NA
1	6	79	NA
1	6	80	NA
1	6	81	NA
1	6	82	NA
1	6	83	NA
1	6	84	NA
1	6	85	NA
1	6	86	NA
1	6	87	NA
1	6	88	NA
1	6	89	NA
1	6	90	NA
1	6	91	NA
1	6	92	NA
2	1	1	NA
2	1	2	NA
2	1	3	NA
2	1	4	NA
2	1	5	NA
2	1	6	NA
2	1	7	NA
2	1	8	NA
2	1	9	NA
2	1	10	NA
2	1	11	NA
2	1	12	NA
2	1	13	NA
2	1	14	NA
2	1	15	NA
2	1	16	NA
2	1	17	NA
2	1	18	NA
2	1	19	NA
2	1	20	NA
2	1	21	NA
2	1	22	NA
2	1	23	NA
2	1	24	NA
2	1	25	NA
2	1	26	NA
2	1	27	NA
2	1	28	NA
2	1	29	NA
2	1	30	NA
2	1	31	NA
2	1	32	NA
2	1	33	NA
2	1	34	NA
2	1	35	NA
2	1	36	NA
2	1	37	NA
2	1	38	NA
2	1	39	NA
2	1	40	NA
2	1	41	NA
2	1	42	NA
2	1	43	NA
2	1	44	NA
2	1	45	NA
2	1	46	NA
2	1	47	NA
2	1	48	NA
2	1	49	NA
2	1	50	NA
2	1	51	NA
2	1	52	NA
2	1	53	NA
2	1	54	NA
2	1	55	NA
2	1	56	NA
2	1	57	NA
2	1	58	NA
2	1	59	NA
2	1	60	NA
2	1	61	NA
2	1	62	NA
2	1	63	NA
2	1	64	NA
2	1	65	NA
2	1	66	NA
2	1	67	NA
2	1	68	NA
2	1	69	NA
2	1	70	NA
2	1	71	NA
2	1	72	NA
2	1	73	NA
2	1	74	NA
2	1	75	NA
2	1	76	NA
2	1	77	NA
2	1	78	NA
2	1	79	NA
2	1	80	NA
2	1	81	NA
2	1	82	NA
2	1	83	NA
2	1	84	NA
2	1	85	NA
2	1	86	NA
2	1	87	NA
2	1	88	NA
2	1	89	NA
2	1	90	NA
2	1	91	NA
2	1	92
2	2	1	NA
2	2	2	NA
2	2	3	NA
2	2	4	NA
2	2	5	NA
2	2	6	NA
2	2	7	NA
2	2	8	NA
2	2	9	NA
2	2	10	NA
2	2	11	NA
2	2	12	NA
2	2	13	NA
2	2	14	NA
2	2	15	NA
2	2	16	NA
2	2	17	NA
2	2	18	NA
2	2	19	NA
2	2	20	NA
2	2	21	NA
2	2	22	NA
2	2	23	NA
2	2	24	NA
2	2	25	NA
2	2	26	0
2	2	27	0
2	2	28	0
2	2	29	0
2	2	30	0
2	2	31	1
2	2	32	0
2	2	33	0
2	2	34	0
2	2	35	0
2	2	36	0
2	2	37	0
2	2	38	0
2	2	39	0
2	2	40	0
2	2	41	0
2	2	42	0
2	2	43	0
2	2	44	0
2	2	45	0
2	2	46	0
2	2	47	0
2	2	48	0
2	2	49	0
2	2	50	0
2	2	51	0
2	2	52	0
2	2	53	0
2	2	54	0
2	2	55	0
2	2	56	0
2	2	57	0
2	2	58	0
2	2	59	0
2	2	60	0
2	2	61	0
2	2	62	0
2	2	63	0
2	2	64	0
2	2	65	0
2	2	66	0
2	2	67	0
2	2	68	0
2	2	69	0
2	2	70	0
2	2	71	0
2	2	72	0
2	2	73	0
2	2	74	0
2	2	75	0
2	2	76	0
2	2	77	0
2	2	78	0
2	2	79	0
2	2	80	0
2	2	81	0
2	2	82	0
2	2	83	0
2	2	84	0
2	2	85	0
2	2	86	0
2	2	87	0
2	2	88	0
2	2	89	0
2	2	90	0
2	2	91	0
2	2	92	0
2	3	1	0
2	3	2	0
2	3	3	0
2	3	4	0
2	3	5	0
2	3	6	0
2	3	7	0
2	3	8	0
2	3	9	0
2	3	10	0
2	3	11	0
2	3	12	0
2	3	13	0
2	3	14	0
2	3	15	0
2	3	16	0
2	3	17	0
2	3	18	0
2	3	19	0
2	3	20	0
2	3	21	0
2	3	22	0
2	3	23	0
2	3	24	0
2	3	25	0
2	3	26	0
2	3	27	0
2	3	28	0
2	3	29	1
2	3	30	0
2	3	31	0
2	3	32	0
2	3	33	0
2	3	34	0
2	3	35	0
2	3	36	0
2	3	37	0
2	3	38	0
2	3	39	0
2	3	40	0
2	3	41	1
2	3	42	0
2	3	43	0
2	3	44	0
2	3	45	0
2	3	46	0
2	3	47	0
2	3	48	0
2	3	49	0
2	3	50	0
2	3	51	0
2	3	52	0
2	3	53	0
2	3	54	0
2	3	55	0
2	3	56	0
2	3	57	0
2	3	58	0
2	3	59	0
2	3	60	0
2	3	61	0
2	3	62	0
2	3	63	0
2	3	64	0
2	3	65	0
2	3	66	0
2	3	67	0
2	3	68	0
2	3	69	0
2	3	70	0
2	3	71	0
2	3	72	0
2	3	73	0
2	3	74	0
2	3	75	0
2	3	76	0
2	3	77	0
2	3	78	0
2	3	79	0
2	3	80	0
2	3	81	0
2	3	82	0
2	3	83	0
2	3	84	0
2	3	85	0
2	3	86	0
2	3	87	0
2	3	88	0
2	3	89	0
2	3	90	0
2	3	91	0
2	3	92	0
2	4	1	0
2	4	2	0
2	4	3	1
2	4	4	0
2	4	5	0
2	4	6	0
2	4	7	0
2	4	8	0
2	4	9	0
2	4	10	0
2	4	11	0
2	4	12	0
2	4	13	0
2	4	14	0
2	4	15	0
2	4	16	0
2	4	17	0
2	4	18	0
2	4	19	0
2	4	20	0
2	4	21	0
2	4	22	0
2	4	23	0
2	4	24	0
2	4	25	0
2	4	26	0
2	4	27	0
2	4	28	0
2	4	29	0
2	4	30	0
2	4	31	0
2	4	32	0
2	4	33	0
2	4	34	0
2	4	35	0
2	4	36	0
2	4	37	0
2	4	38	0
2	4	39	0
2	4	40	0
2	4	41	0
2	4	42	0
2	4	43	0
2	4	44	0
2	4	45	0
2	4	46	0
2	4	47	0
2	4	48	0
2	4	49	0
2	4	50	0
2	4	51	0
2	4	52	0
2	4	53	0
2	4	54	0
2	4	55	0
2	4	56	0
2	4	57	0
2	4	58	0
2	4	59	0
2	4	60	0
2	4	61	0
2	4	62	0
2	4	63	0
2	4	64	0
2	4	65	0
2	4	66	0
2	4	67	0
2	4	68	0
2	4	69	0
2	4	70	0
2	4	71	0
2	4	72	0
2	4	73	0
2	4	74	0
2	4	75	0
2	4	76	0
2	4	77	0
2	4	78	0
2	4	79	0
2	4	80	0
2	4	81	0
2	4	82	0
2	4	83	0
2	4	84	0
2	4	85	0
2	4	86	0
2	4	87	0
2	4	88	0
2	4	89	0
2	4	90	0
2	4	91	NA
2	4	92	NA
2	5	1	0
2	5	2	0
2	5	3	1
2	5	4	0
2	5	5	0
2	5	6	0
2	5	7	0
2	5	8	0
2	5	9	0
2	5	10	1
2	5	11	0
2	5	12	0
2	5	13	0
2	5	14	0
2	5	15	0
2	5	16	0
2	5	17	0
2	5	18	0
2	5	19	0
2	5	20	0
2	5	21	0
2	5	22	0
2	5	23	0
2	5	24	0
2	5	25	0
2	5	26	0
2	5	27	0
2	5	28	0
2	5	29	0
2	5	30	0
2	5	31	0
2	5	32	0
2	5	33	0
2	5	34	NA
2	5	35	NA
2	5	36	NA
2	5	37	NA
2	5	38	NA
2	5	39	NA
2	5	40	NA
2	5	41	NA
2	5	42	NA
2	5	43	NA
2	5	44	NA
2	5	45	NA
2	5	46	NA
2	5	47	NA
2	5	48	NA
2	5	49	NA
2	5	50	NA
2	5	51	NA
2	5	52	NA
2	5	53	NA
2	5	54	NA
2	5	55	NA
2	5	56	NA
2	5	57	NA
2	5	58	NA
2	5	59	NA
2	5	60	NA
2	5	61	NA
2	5	62	NA
2	5	63	NA
2	5	64	NA
2	5	65	NA
2	5	66	NA
2	5	67	NA
2	5	68	NA
2	5	69	NA
2	5	70	NA
2	5	71	NA
2	5	72	NA
2	5	73	NA
2	5	74	NA
2	5	75	NA
2	5	76	NA
2	5	77	NA
2	5	78	NA
2	5	79	NA
2	5	80	NA
2	5	81	NA
2	5	82	0
2	5	83	0
2	5	84	0
2	5	85	0
2	5	86	0
2	5	87	0
2	5	88	0
2	5	89	0
2	5	90	1
2	5	91	0
2	5	92	NA
2	6	1	0
2	6	2	0
2	6	3	0
2	6	4	0
2	6	5	0
2	6	6	0
2	6	7	0
2	6	8	0
2	6	9	0
2	6	10	0
2	6	11	0
2	6	12	0
2	6	13	0
2	6	14	0
2	6	15	0
2	6	16	0
2	6	17	0
2	6	18	0
2	6	19	0
2	6	20	0
2	6	21	0
2	6	22	0
2	6	23	0
2	6	24	0
2	6	25	0
2	6	26	0
2	6	27	0
2	6	28	0
2	6	29	0
2	6	30	0
2	6	31	0
2	6	32	0
2	6	33	0
2	6	34	NA
2	6	35	NA
2	6	36	NA
2	6	37	NA
2	6	38	NA
2	6	39	NA
2	6	40	NA
2	6	41	NA
2	6	42	NA
2	6	43	NA
2	6	44	NA
2	6	45	NA
2	6	46	NA
2	6	47	NA
2	6	48	NA
2	6	49	NA
2	6	50	NA
2	6	51	NA
2	6	52	NA
2	6	53	NA
2	6	54	NA
2	6	55	NA
2	6	56	NA
2	6	57	NA
2	6	58	NA
2	6	59	NA
2	6	60	NA
2	6	61	NA
2	6	62	NA
2	6	63	NA
2	6	64	NA
2	6	65	NA
2	6	66	NA
2	6	67	NA
2	6	68	NA
2	6	69	NA
2	6	70	NA
2	6	71	NA
2	6	72	NA
2	6	73	NA
2	6	74	NA
2	6	75	NA
2	6	76	NA
2	6	77	NA
2	6	78	NA
2	6	79	NA
2	6	80	NA
2	6	81	NA
2	6	82	NA
2	6	83	NA
2	6	84	NA
2	6	85	NA
2	6	86	NA
2	6	87	NA
2	6	88	NA
2	6	89	NA
2	6	90	NA
2	6	91	NA
2	6	92	NA
3	1	1	NA
3	1	2	NA
3	1	3	NA
3	1	4	NA
3	1	5	NA
3	1	6	NA
3	1	7	NA
3	1	8	NA
3	1	9	NA
3	1	10	NA
3	1	11	NA
3	1	12	NA
3	1	13	NA
3	1	14	NA
3	1	15	NA
3	1	16	NA
3	1	17	NA
3	1	18	NA
3	1	19	NA
3	1	20	NA
3	1	21	NA
3	1	22	NA
3	1	23	NA
3	1	24	NA
3	1	25	NA
3	1	26	NA
3	1	27	NA
3	1	28	NA
3	1	29	NA
3	1	30	NA
3	1	31	NA
3	1	32	NA
3	1	33	NA
3	1	34	NA
3	1	35	NA
3	1	36	NA
3	1	37	NA
3	1	38	NA
3	1	39	NA
3	1	40	NA
3	1	41	NA
3	1	42	NA
3	1	43	NA
3	1	44	NA
3	1	45	NA
3	1	46	NA
3	1	47	NA
3	1	48	NA
3	1	49	NA
3	1	50	NA
3	1	51	NA
3	1	52	NA
3	1	53	NA
3	1	54	NA
3	1	55	NA
3	1	56	NA
3	1	57	NA
3	1	58	NA
3	1	59	NA
3	1	60	NA
3	1	61	NA
3	1	62	NA
3	1	63	NA
3	1	64	NA
3	1	65	NA
3	1	66	NA
3	1	67	NA
3	1	68	NA
3	1	69	NA
3	1	70	NA
3	1	71	NA
3	1	72	NA
3	1	73	NA
3	1	74	NA
3	1	75	NA
3	1	76	NA
3	1	77	NA
3	1	78	NA
3	1	79	NA
3	1	80	NA
3	1	81	NA
3	1	82	NA
3	1	83	NA
3	1	84	NA
3	1	85	NA
3	1	86	NA
3	1	87	NA
3	1	88	NA
3	1	89	NA
3	1	90	NA
3	1	91	NA
3	1	92
3	2	1	NA
3	2	2	NA
3	2	3	NA
3	2	4	NA
3	2	5	NA
3	2	6	NA
3	2	7	NA
3	2	8	NA
3	2	9	NA
3	2	10	NA
3	2	11	NA
3	2	12	NA
3	2	13	NA
3	2	14	NA
3	2	15	NA
3	2	16	NA
3	2	17	NA
3	2	18	NA
3	2	19	NA
3	2	20	NA
3	2	21	NA
3	2	22	NA
3	2	23	NA
3	2	24	NA
3	2	25	NA
3	2	26	0
3	2	27	0
3	2	28	0
3	2	29	0
3	2	30	0
3	2	31	0
3	2	32	0
3	2	33	0
3	2	34	0
3	2	35	0
3	2	36	1
3	2	37	0
3	2	38	0
3	2	39	0
3	2	40	0
3	2	41	0
3	2	42	0
3	2	43	0
3	2	44	0
3	2	45	0
3	2	46	0
3	2	47	0
3	2	48	0
3	2	49	0
3	2	50	0
3	2	51	0
3	2	52	0
3	2	53	0
3	2	54	0
3	2	55	0
3	2	56	0
3	2	57	0
3	2	58	0
3	2	59	0
3	2	60	0
3	2	61	0
3	2	62	0
3	2	63	0
3	2	64	0
3	2	65	0
3	2	66	0
3	2	67	0
3	2	68	0
3	2	69	0
3	2	70	0
3	2	71	0
3	2	72	0
3	2	73	0
3	2	74	0
3	2	75	0
3	2	76	0
3	2	77	0
3	2	78	0
3	2	79	0
3	2	80	0
3	2	81	0
3	2	82	0
3	2	83	0
3	2	84	0
3	2	85	0
3	2	86	0
3	2	87	0
3	2	88	0
3	2	89	0
3	2	90	0
3	2	91	0
3	2	92	0
3	3	1	0
3	3	2	0
3	3	3	0
3	3	4	0
3	3	5	0
3	3	6	0
3	3	7	0
3	3	8	0
3	3	9	0
3	3	10	0
3	3	11	0
3	3	12	0
3	3	13	0
3	3	14	0
3	3	15	0
3	3	16	0
3	3	17	0
3	3	18	0
3	3	19	0
3	3	20	0
3	3	21	0
3	3	22	0
3	3	23	0
3	3	24	0
3	3	25	0
3	3	26	0
3	3	27	0
3	3	28	0
3	3	29	0
3	3	30	0
3	3	31	0
3	3	32	0
3	3	33	0
3	3	34	0
3	3	35	0
3	3	36	0
3	3	37	0
3	3	38	0
3	3	39	0
3	3	40	0
3	3	41	0
3	3	42	0
3	3	43	0
3	3	44	0
3	3	45	0
3	3	46	0
3	3	47	0
3	3	48	0
3	3	49	0
3	3	50	0
3	3	51	0
3	3	52	0
3	3	53	0
3	3	54	0
3	3	55	0
3	3	56	0
3	3	57	0
3	3	58	0
3	3	59	0
3	3	60	0
3	3	61	0
3	3	62	0
3	3	63	0
3	3	64	0
3	3	65	0
3	3	66	0
3	3	67	0
3	3	68	0
3	3	69	0
3	3	70	0
3	3	71	0
3	3	72	0
3	3	73	0
3	3	74	0
3	3	75	0
3	3	76	0
3	3	77	0
3	3	78	0
3	3	79	0
3	3	80	0
3	3	81	0
3	3	82	0
3	3	83	0
3	3	84	0
3	3	85	0
3	3	86	0
3	3	87	0
3	3	88	0
3	3	89	0
3	3	90	0
3	3	91	0
3	3	92	0
3	4	1	0
3	4	2	0
3	4	3	0
3	4	4	0
3	4	5	0
3	4	6	0
3	4	7	0
3	4	8	0
3	4	9	0
3	4	10	0
3	4	11	0
3	4	12	0
3	4	13	0
3	4	14	0
3	4	15	0
3	4	16	0
3	4	17	0
3	4	18	0
3	4	19	0
3	4	20	0
3	4	21	0
3	4	22	0
3	4	23	0
3	4	24	0
3	4	25	0
3	4	26	0
3	4	27	0
3	4	28	0
3	4	29	0
3	4	30	0
3	4	31	0
3	4	32	0
3	4	33	0
3	4	34	0
3	4	35	0
3	4	36	0
3	4	37	0
3	4	38	0
3	4	39	0
3	4	40	0
3	4	41	0
3	4	42	0
3	4	43	0
3	4	44	0
3	4	45	0
3	4	46	0
3	4	47	0
3	4	48	0
3	4	49	0
3	4	50	0
3	4	51	0
3	4	52	0
3	4	53	0
3	4	54	0
3	4	55	0
3	4	56	0
3	4	57	0
3	4	58	0
3	4	59	0
3	4	60	0
3	4	61	0
3	4	62	0
3	4	63	0
3	4	64	0
3	4	65	0
3	4	66	0
3	4	67	0
3	4	68	0
3	4	69	0
3	4	70	0
3	4	71	0
3	4	72	0
3	4	73	0
3	4	74	0
3	4	75	0
3	4	76	0
3	4	77	0
3	4	78	0
3	4	79	0
3	4	80	0
3	4	81	0
3	4	82	0
3	4	83	0
3	4	84	0
3	4	85	0
3	4	86	0
3	4	87	0
3	4	88	0
3	4	89	0
3	4	90	0
3	4	91	NA
3	4	92	NA
3	5	1	0
3	5	2	0
3	5	3	0
3	5	4	0
3	5	5	0
3	5	6	0
3	5	7	0
3	5	8	0
3	5	9	0
3	5	10	0
3	5	11	0
3	5	12	0
3	5	13	0
3	5	14	0
3	5	15	0
3	5	16	0
3	5	17	0
3	5	18	0
3	5	19	0
3	5	20	0
3	5	21	0
3	5	22	0
3	5	23	0
3	5	24	0
3	5	25	0
3	5	26	0
3	5	27	0
3	5	28	0
3	5	29	0
3	5	30	0
3	5	31	0
3	5	32	0
3	5	33	0
3	5	34	0
3	5	35	0
3	5	36	0
3	5	37	0
3	5	38	0
3	5	39	0
3	5	40	0
3	5	41	0
3	5	42	0
3	5	43	0
3	5	44	0
3	5	45	0
3	5	46	0
3	5	47	0
3	5	48	0
3	5	49	0
3	5	50	0
3	5	51	0
3	5	52	0
3	5	53	0
3	5	54	0
3	5	55	0
3	5	56	0
3	5	57	0
3	5	58	0
3	5	59	0
3	5	60	0
3	5	61	0
3	5	62	0
3	5	63	0
3	5	64	0
3	5	65	0
3	5	66	0
3	5	67	0
3	5	68	0
3	5	69	0
3	5	70	0
3	5	71	0
3	5	72	0
3	5	73	0
3	5	74	0
3	5	75	0
3	5	76	0
3	5	77	0
3	5	78	0
3	5	79	0
3	5	80	0
3	5	81	0
3	5	82	0
3	5	83	0
3	5	84	0
3	5	85	0
3	5	86	0
3	5	87	0
3	5	88	0
3	5	89	0
3	5	90	0
3	5	91	0
3	5	92	NA
3	6	1	0
3	6	2	0
3	6	3	0
3	6	4	0
3	6	5	0
3	6	6	0
3	6	7	0
3	6	8	0
3	6	9	0
3	6	10	0
3	6	11	0
3	6	12	0
3	6	13	0
3	6	14	0
3	6	15	0
3	6	16	0
3	6	17	0
3	6	18	0
3	6	19	0
3	6	20	0
3	6	21	0
3	6	22	0
3	6	23	0
3	6	24	0
3	6	25	0
3	6	26	0
3	6	27	NA
3	6	28	NA
3	6	29	NA
3	6	30	NA
3	6	31	NA
3	6	32	NA
3	6	33	NA
3	6	34	NA
3	6	35	NA
3	6	36	NA
3	6	37	NA
3	6	38	NA
3	6	39	NA
3	6	40	NA
3	6	41	NA
3	6	42	NA
3	6	43	NA
3	6	44	NA
3	6	45	NA
3	6	46	NA
3	6	47	NA
3	6	48	NA
3	6	49	NA
3	6	50	NA
3	6	51	NA
3	6	52	NA
3	6	53	NA
3	6	54	NA
3	6	55	NA
3	6	56	NA
3	6	57	NA
3	6	58	NA
3	6	59	NA
3	6	60	NA
3	6	61	NA
3	6	62	NA
3	6	63	NA
3	6	64	NA
3	6	65	NA
3	6	66	NA
3	6	67	NA
3	6	68	NA
3	6	69	NA
3	6	70	NA
3	6	71	NA
3	6	72	NA
3	6	73	NA
3	6	74	NA
3	6	75	NA
3	6	76	NA
3	6	77	NA
3	6	78	NA
3	6	79	NA
3	6	80	NA
3	6	81	NA
3	6	82	NA
3	6	83	NA
3	6	84	NA
3	6	85	NA
3	6	86	NA
3	6	87	NA
3	6	88	NA
3	6	89	NA
3	6	90	NA
3	6	91	NA
3	6	92	NA
4	1	1	NA
4	1	2	NA
4	1	3	NA
4	1	4	NA
4	1	5	NA
4	1	6	NA
4	1	7	NA
4	1	8	NA
4	1	9	NA
4	1	10	NA
4	1	11	NA
4	1	12	NA
4	1	13	NA
4	1	14	NA
4	1	15	NA
4	1	16	NA
4	1	17	NA
4	1	18	NA
4	1	19	NA
4	1	20	NA
4	1	21	NA
4	1	22	NA
4	1	23	NA
4	1	24	NA
4	1	25	NA
4	1	26	NA
4	1	27	NA
4	1	28	NA
4	1	29	NA
4	1	30	NA
4	1	31	NA
4	1	32	NA
4	1	33	NA
4	1	34	NA
4	1	35	NA
4	1	36	NA
4	1	37	NA
4	1	38	NA
4	1	39	NA
4	1	40	NA
4	1	41	NA
4	1	42	NA
4	1	43	NA
4	1	44	NA
4	1	45	NA
4	1	46	NA
4	1	47	NA
4	1	48	NA
4	1	49	NA
4	1	50	NA
4	1	51	NA
4	1	52	NA
4	1	53	NA
4	1	54	NA
4	1	55	NA
4	1	56	NA
4	1	57	NA
4	1	58	NA
4	1	59	NA
4	1	60	NA
4	1	61	NA
4	1	62	NA
4	1	63	NA
4	1	64	NA
4	1	65	NA
4	1	66	NA
4	1	67	NA
4	1	68	NA
4	1	69	NA
4	1	70	NA
4	1	71	NA
4	1	72	NA
4	1	73	NA
4	1	74	NA
4	1	75	NA
4	1	76	NA
4	1	77	NA
4	1	78	NA
4	1	79	NA
4	1	80	NA
4	1	81	NA
4	1	82	NA
4	1	83	NA
4	1	84	NA
4	1	85	NA
4	1	86	NA
4	1	87	NA
4	1	88	NA
4	1	89	NA
4	1	90	NA
4	1	91	NA
4	1	92
4	2	1	NA
4	2	2	NA
4	2	3	NA
4	2	4	NA
4	2	5	NA
4	2	6	NA
4	2	7	NA
4	2	8	NA
4	2	9	NA
4	2	10	NA
4	2	11	NA
4	2	12	NA
4	2	13	NA
4	2	14	NA
4	2	15	NA
4	2	16	NA
4	2	17	NA
4	2	18	NA
4	2	19	NA
4	2	20	NA
4	2	21	NA
4	2	22	NA
4	2	23	NA
4	2	24	NA
4	2	25	NA
4	2	26	NA
4	2	27	0
4	2	28	0
4	2	29	0
4	2	30	0
4	2	31	0
4	2	32	0
4	2	33	0
4	2	34	0
4	2	35	0
4	2	36	0
4	2	37	0
4	2	38	0
4	2	39	0
4	2	40	0
4	2	41	0
4	2	42	0
4	2	43	0
4	2	44	0
4	2	45	0
4	2	46	0
4	2	47	0
4	2	48	0
4	2	49	0
4	2	50	0
4	2	51	0
4	2	52	0
4	2	53	0
4	2	54	0
4	2	55	0
4	2	56	0
4	2	57	0
4	2	58	0
4	2	59	0
4	2	60	0
4	2	61	0
4	2	62	0
4	2	63	0
4	2	64	0
4	2	65	0
4	2	66	0
4	2	67	0
4	2	68	0
4	2	69	0
4	2	70	0
4	2	71	0
4	2	72	0
4	2	73	0
4	2	74	0
4	2	75	0
4	2	76	0
4	2	77	0
4	2	78	0
4	2	79	0
4	2	80	0
4	2	81	0
4	2	82	0
4	2	83	NA
4	2	84	NA
4	2	85	NA
4	2	86	NA
4	2	87	NA
4	2	88	NA
4	2	89	NA
4	2	90	NA
4	2	91	NA
4	2	92	NA
4	3	1	NA
4	3	2	NA
4	3	3	NA
4	3	4	NA
4	3	5	NA
4	3	6	NA
4	3	7	NA
4	3	8	NA
4	3	9	NA
4	3	10	NA
4	3	11	NA
4	3	12	NA
4	3	13	NA
4	3	14	NA
4	3	15	NA
4	3	16	NA
4	3	17	NA
4	3	18	NA
4	3	19	NA
4	3	20	NA
4	3	21	NA
4	3	22	NA
4	3	23	NA
4	3	24	NA
4	3	25	NA
4	3	26	NA
4	3	27	NA
4	3	28	NA
4	3	29	NA
4	3	30	NA
4	3	31	NA
4	3	32	NA
4	3	33	NA
4	3	34	NA
4	3	35	NA
4	3	36	NA
4	3	37	0
4	3	38	0
4	3	39	0
4	3	40	0
4	3	41	0
4	3	42	0
4	3	43	0
4	3	44	0
4	3	45	0
4	3	46	0
4	3	47	0
4	3	48	0
4	3	49	0
4	3	50	0
4	3	51	0
4	3	52	0
4	3	53	0
4	3	54	0
4	3	55	0
4	3	56	0
4	3	57	0
4	3	58	0
4	3	59	0
4	3	60	0
4	3	61	0
4	3	62	0
4	3	63	0
4	3	64	0
4	3	65	0
4	3	66	0
4	3	67	0
4	3	68	0
4	3	69	0
4	3	70	0
4	3	71	0
4	3	72	0
4	3	73	0
4	3	74	0
4	3	75	0
4	3	76	0
4	3	77	0
4	3	78	0
4	3	79	0
4	3	80	0
4	3	81	0
4	3	82	0
4	3	83	0
4	3	84	0
4	3	85	0
4	3	86	0
4	3	87	0
4	3	88	0
4	3	89	0
4	3	90	0
4	3	91	0
4	3	92	0
4	4	1	0
4	4	2	0
4	4	3	0
4	4	4	0
4	4	5	0
4	4	6	0
4	4	7	0
4	4	8	0
4	4	9	0
4	4	10	0
4	4	11	0
4	4	12	0
4	4	13	0
4	4	14	0
4	4	15	0
4	4	16	0
4	4	17	0
4	4	18	0
4	4	19	0
4	4	20	0
4	4	21	0
4	4	22	0
4	4	23	0
4	4	24	0
4	4	25	0
4	4	26	0
4	4	27	0
4	4	28	0
4	4	29	0
4	4	30	0
4	4	31	0
4	4	32	0
4	4	33	0
4	4	34	0
4	4	35	0
4	4	36	0
4	4	37	0
4	4	38	0
4	4	39	0
4	4	40	0
4	4	41	0
4	4	42	0
4	4	43	0
4	4	44	0
4	4	45	0
4	4	46	0
4	4	47	0
4	4	48	0
4	4	49	0
4	4	50	0
4	4	51	0
4	4	52	0
4	4	53	0
4	4	54	0
4	4	55	0
4	4	56	0
4	4	57	0
4	4	58	0
4	4	59	0
4	4	60	0
4	4	61	0
4	4	62	0
4	4	63	0
4	4	64	0
4	4	65	0
4	4	66	0
4	4	67	0
[truncated: 32,777 more rows]

## Sheet: Skunk
Camera	Season	Day	Detection
1	1	1	NA
1	1	2	NA
1	1	3	NA
1	1	4	NA
1	1	5	NA
1	1	6	NA
1	1	7	NA
1	1	8	NA
1	1	9	NA
1	1	10	NA
1	1	11	NA
1	1	12	NA
1	1	13	NA
1	1	14	NA
1	1	15	NA
1	1	16	NA
1	1	17	NA
1	1	18	NA
1	1	19	NA
1	1	20	NA
1	1	21	NA
1	1	22	NA
1	1	23	NA
1	1	24	NA
1	1	25	NA
1	1	26	NA
1	1	27	NA
1	1	28	NA
1	1	29	NA
1	1	30	NA
1	1	31	NA
1	1	32	NA
1	1	33	NA
1	1	34	NA
1	1	35	NA
1	1	36	NA
1	1	37	NA
1	1	38	NA
1	1	39	NA
1	1	40	NA
1	1	41	NA
1	1	42	NA
1	1	43	NA
1	1	44	NA
1	1	45	NA
1	1	46	NA
1	1	47	NA
1	1	48	NA
1	1	49	NA
1	1	50	NA
1	1	51	NA
1	1	52	NA
1	1	53	NA
1	1	54	NA
1	1	55	NA
1	1	56	NA
1	1	57	NA
1	1	58	NA
1	1	59	NA
1	1	60	NA
1	1	61	NA
1	1	62	NA
1	1	63	NA
1	1	64	NA
1	1	65	NA
1	1	66	NA
1	1	67	NA
1	1	68	NA
1	1	69	NA
1	1	70	NA
1	1	71	NA
1	1	72	NA
1	1	73	NA
1	1	74	NA
1	1	75	NA
1	1	76	NA
1	1	77	NA
1	1	78	NA
1	1	79	NA
1	1	80	NA
1	1	81	NA
1	1	82	NA
1	1	83	NA
1	1	84	NA
1	1	85	NA
1	1	86	NA
1	1	87	NA
1	1	88	NA
1	1	89	NA
1	1	90	NA
1	1	91	NA
1	1	92
1	2	1	NA
1	2	2	NA
1	2	3	NA
1	2	4	NA
1	2	5	NA
1	2	6	NA
1	2	7	NA
1	2	8	NA
1	2	9	NA
1	2	10	NA
1	2	11	NA
1	2	12	NA
1	2	13	NA
1	2	14	NA
1	2	15	NA
1	2	16	NA
1	2	17	NA
1	2	18	NA
1	2	19	NA
1	2	20	NA
1	2	21	NA
1	2	22	NA
1	2	23	NA
1	2	24	NA
1	2	25	NA
1	2	26	NA
1	2	27	NA
1	2	28	NA
1	2	29	NA
1	2	30	NA
1	2	31	NA
1	2	32	NA
1	2	33	NA
1	2	34	NA
1	2	35	NA
1	2	36	NA
1	2	37	NA
1	2	38	NA
1	2	39	NA
1	2	40	NA
1	2	41	NA
1	2	42	NA
1	2	43	NA
1	2	44	NA
1	2	45	NA
1	2	46	NA
1	2	47	NA
1	2	48	NA
1	2	49	NA
1	2	50	NA
1	2	51	NA
1	2	52	NA
1	2	53	NA
1	2	54	NA
1	2	55	NA
1	2	56	NA
1	2	57	NA
1	2	58	NA
1	2	59	NA
1	2	60	NA
1	2	61	NA
1	2	62	NA
1	2	63	NA
1	2	64	NA
1	2	65	NA
1	2	66	NA
1	2	67	NA
1	2	68	NA
1	2	69	NA
1	2	70	NA
1	2	71	NA
1	2	72	NA
1	2	73	NA
1	2	74	NA
1	2	75	NA
1	2	76	NA
1	2	77	NA
1	2	78	NA
1	2	79	NA
1	2	80	NA
1	2	81	NA
1	2	82	NA
1	2	83	NA
1	2	84	NA
1	2	85	NA
1	2	86	NA
1	2	87	NA
1	2	88	NA
1	2	89	NA
1	2	90	NA
1	2	91	NA
1	2	92	NA
1	3	1	NA
1	3	2	NA
1	3	3	NA
1	3	4	NA
1	3	5	NA
1	3	6	NA
1	3	7	NA
1	3	8	NA
1	3	9	NA
1	3	10	NA
1	3	11	NA
1	3	12	NA
1	3	13	NA
1	3	14	NA
1	3	15	NA
1	3	16	NA
1	3	17	NA
1	3	18	NA
1	3	19	NA
1	3	20	NA
1	3	21	NA
1	3	22	NA
1	3	23	NA
1	3	24	NA
1	3	25	NA
1	3	26	NA
1	3	27	NA
1	3	28	NA
1	3	29	NA
1	3	30	NA
1	3	31	NA
1	3	32	NA
1	3	33	NA
1	3	34	NA
1	3	35	0
1	3	36	0
1	3	37	0
1	3	38	0
1	3	39	0
1	3	40	0
1	3	41	0
1	3	42	0
1	3	43	0
1	3	44	0
1	3	45	0
1	3	46	0
1	3	47	0
1	3	48	0
1	3	49	1
1	3	50	0
1	3	51	0
1	3	52	0
1	3	53	0
1	3	54	0
1	3	55	0
1	3	56	0
1	3	57	0
1	3	58	0
1	3	59	0
1	3	60	0
1	3	61	0
1	3	62	0
1	3	63	0
1	3	64	0
1	3	65	0
1	3	66	0
1	3	67	0
1	3	68	0
1	3	69	0
1	3	70	0
1	3	71	0
1	3	72	0
1	3	73	0
1	3	74	0
1	3	75	0
1	3	76	0
1	3	77	0
1	3	78	0
1	3	79	0
1	3	80	0
1	3	81	0
1	3	82	0
1	3	83	0
1	3	84	0
1	3	85	0
1	3	86	0
1	3	87	0
1	3	88	0
1	3	89	0
1	3	90	0
1	3	91	0
1	3	92	0
1	4	1	0
1	4	2	0
1	4	3	0
1	4	4	0
1	4	5	0
1	4	6	0
1	4	7	0
1	4	8	0
1	4	9	0
1	4	10	0
1	4	11	0
1	4	12	0
1	4	13	0
1	4	14	0
1	4	15	0
1	4	16	0
1	4	17	0
1	4	18	0
1	4	19	0
1	4	20	0
1	4	21	0
1	4	22	0
1	4	23	0
1	4	24	0
1	4	25	0
1	4	26	0
1	4	27	0
1	4	28	0
1	4	29	0
1	4	30	0
1	4	31	0
1	4	32	0
1	4	33	0
1	4	34	0
1	4	35	0
1	4	36	0
1	4	37	0
1	4	38	0
1	4	39	0
1	4	40	0
1	4	41	0
1	4	42	0
1	4	43	0
1	4	44	0
1	4	45	0
1	4	46	0
1	4	47	0
1	4	48	0
1	4	49	0
1	4	50	0
1	4	51	0
1	4	52	0
1	4	53	0
1	4	54	0
1	4	55	0
1	4	56	1
1	4	57	0
1	4	58	0
1	4	59	0
1	4	60	0
1	4	61	0
1	4	62	1
1	4	63	0
1	4	64	0
1	4	65	0
1	4	66	0
1	4	67	0
1	4	68	0
1	4	69	0
1	4	70	0
1	4	71	0
1	4	72	0
1	4	73	0
1	4	74	0
1	4	75	0
1	4	76	1
1	4	77	0
1	4	78	0
1	4	79	0
1	4	80	0
1	4	81	0
1	4	82	0
1	4	83	0
1	4	84	0
1	4	85	0
1	4	86	0
1	4	87	0
1	4	88	0
1	4	89	0
1	4	90	1
1	4	91	NA
1	4	92	NA
1	5	1	0
1	5	2	0
1	5	3	0
1	5	4	0
1	5	5	0
1	5	6	0
1	5	7	0
1	5	8	0
1	5	9	0
1	5	10	0
1	5	11	0
1	5	12	0
1	5	13	0
1	5	14	0
1	5	15	0
1	5	16	0
1	5	17	0
1	5	18	0
1	5	19	0
1	5	20	0
1	5	21	0
1	5	22	0
1	5	23	0
1	5	24	0
1	5	25	0
1	5	26	0
1	5	27	0
1	5	28	0
1	5	29	0
1	5	30	0
1	5	31	0
1	5	32	0
1	5	33	0
1	5	34	0
1	5	35	0
1	5	36	0
1	5	37	0
1	5	38	0
1	5	39	0
1	5	40	0
1	5	41	0
1	5	42	0
1	5	43	0
1	5	44	0
1	5	45	0
1	5	46	0
1	5	47	0
1	5	48	0
1	5	49	0
1	5	50	0
1	5	51	0
1	5	52	0
1	5	53	0
1	5	54	0
1	5	55	0
1	5	56	0
1	5	57	0
1	5	58	0
1	5	59	0
1	5	60	0
1	5	61	0
1	5	62	0
1	5	63	0
1	5	64	0
1	5	65	0
1	5	66	0
1	5	67	0
1	5	68	0
1	5	69	0
1	5	70	0
1	5	71	0
1	5	72	0
1	5	73	0
1	5	74	0
1	5	75	0
1	5	76	0
1	5	77	0
1	5	78	0
1	5	79	0
1	5	80	0
1	5	81	0
1	5	82	0
1	5	83	0
1	5	84	0
1	5	85	0
1	5	86	0
1	5	87	0
1	5	88	0
1	5	89	0
1	5	90	0
1	5	91	0
1	5	92	NA
1	6	1	0
1	6	2	0
1	6	3	0
1	6	4	0
1	6	5	0
1	6	6	0
1	6	7	0
1	6	8	0
1	6	9	0
1	6	10	0
1	6	11	0
1	6	12	0
1	6	13	0
1	6	14	0
1	6	15	0
1	6	16	0
1	6	17	0
1	6	18	0
1	6	19	0
1	6	20	0
1	6	21	0
1	6	22	0
1	6	23	0
1	6	24	0
1	6	25	0
1	6	26	0
1	6	27	0
1	6	28	0
1	6	29	0
1	6	30	0
1	6	31	0
1	6	32	0
1	6	33	0
1	6	34	NA
1	6	35	NA
1	6	36	NA
1	6	37	NA
1	6	38	NA
1	6	39	NA
1	6	40	NA
1	6	41	NA
1	6	42	NA
1	6	43	NA
1	6	44	NA
1	6	45	NA
1	6	46	NA
1	6	47	NA
1	6	48	NA
1	6	49	NA
1	6	50	NA
1	6	51	NA
1	6	52	NA
1	6	53	NA
1	6	54	NA
1	6	55	NA
1	6	56	NA
1	6	57	NA
1	6	58	NA
1	6	59	NA
1	6	60	NA
1	6	61	NA
1	6	62	NA
1	6	63	NA
1	6	64	NA
1	6	65	NA
1	6	66	NA
1	6	67	NA
1	6	68	NA
1	6	69	NA
1	6	70	NA
1	6	71	NA
1	6	72	NA
1	6	73	NA
1	6	74	NA
1	6	75	NA
1	6	76	NA
1	6	77	NA
1	6	78	NA
1	6	79	NA
1	6	80	NA
1	6	81	NA
1	6	82	NA
1	6	83	NA
1	6	84	NA
1	6	85	NA
1	6	86	NA
1	6	87	NA
1	6	88	NA
1	6	89	NA
1	6	90	NA
1	6	91	NA
1	6	92	NA
2	1	1	NA
2	1	2	NA
2	1	3	NA
2	1	4	NA
2	1	5	NA
2	1	6	NA
2	1	7	NA
2	1	8	NA
2	1	9	NA
2	1	10	NA
2	1	11	NA
2	1	12	NA
2	1	13	NA
2	1	14	NA
2	1	15	NA
2	1	16	NA
2	1	17	NA
2	1	18	NA
2	1	19	NA
2	1	20	NA
2	1	21	NA
2	1	22	NA
2	1	23	NA
2	1	24	NA
2	1	25	NA
2	1	26	NA
2	1	27	NA
2	1	28	NA
2	1	29	NA
2	1	30	NA
2	1	31	NA
2	1	32	NA
2	1	33	NA
2	1	34	NA
2	1	35	NA
2	1	36	NA
2	1	37	NA
2	1	38	NA
2	1	39	NA
2	1	40	NA
2	1	41	NA
2	1	42	NA
2	1	43	NA
2	1	44	NA
2	1	45	NA
2	1	46	NA
2	1	47	NA
2	1	48	NA
2	1	49	NA
2	1	50	NA
2	1	51	NA
2	1	52	NA
2	1	53	NA
2	1	54	NA
2	1	55	NA
2	1	56	NA
2	1	57	NA
2	1	58	NA
2	1	59	NA
2	1	60	NA
2	1	61	NA
2	1	62	NA
2	1	63	NA
2	1	64	NA
2	1	65	NA
2	1	66	NA
2	1	67	NA
2	1	68	NA
2	1	69	NA
2	1	70	NA
2	1	71	NA
2	1	72	NA
2	1	73	NA
2	1	74	NA
2	1	75	NA
2	1	76	NA
2	1	77	NA
2	1	78	NA
2	1	79	NA
2	1	80	NA
2	1	81	NA
2	1	82	NA
2	1	83	NA
2	1	84	NA
2	1	85	NA
2	1	86	NA
2	1	87	NA
2	1	88	NA
2	1	89	NA
2	1	90	NA
2	1	91	NA
2	1	92
2	2	1	NA
2	2	2	NA
2	2	3	NA
2	2	4	NA
2	2	5	NA
2	2	6	NA
2	2	7	NA
2	2	8	NA
2	2	9	NA
2	2	10	NA
2	2	11	NA
2	2	12	NA
2	2	13	NA
2	2	14	NA
2	2	15	NA
2	2	16	NA
2	2	17	NA
2	2	18	NA
2	2	19	NA
2	2	20	NA
2	2	21	NA
2	2	22	NA
2	2	23	NA
2	2	24	NA
2	2	25	NA
2	2	26	0
2	2	27	0
2	2	28	0
2	2	29	0
2	2	30	0
2	2	31	0
2	2	32	0
2	2	33	0
2	2	34	0
2	2	35	0
2	2	36	0
2	2	37	0
2	2	38	0
2	2	39	0
2	2	40	0
2	2	41	0
2	2	42	0
2	2	43	0
2	2	44	0
2	2	45	0
2	2	46	0
2	2	47	0
2	2	48	0
2	2	49	0
2	2	50	0
2	2	51	0
2	2	52	0
2	2	53	0
2	2	54	0
2	2	55	0
2	2	56	0
2	2	57	0
2	2	58	0
2	2	59	0
2	2	60	0
2	2	61	0
2	2	62	0
2	2	63	0
2	2	64	0
2	2	65	0
2	2	66	0
2	2	67	0
2	2	68	0
2	2	69	0
2	2	70	0
2	2	71	0
2	2	72	0
2	2	73	0
2	2	74	0
2	2	75	0
2	2	76	0
2	2	77	0
2	2	78	0
2	2	79	0
2	2	80	0
2	2	81	0
2	2	82	0
2	2	83	0
2	2	84	0
2	2	85	0
2	2	86	0
2	2	87	0
2	2	88	0
2	2	89	0
2	2	90	0
2	2	91	0
2	2	92	0
2	3	1	0
2	3	2	0
2	3	3	0
2	3	4	0
2	3	5	0
2	3	6	0
2	3	7	0
2	3	8	0
2	3	9	0
2	3	10	0
2	3	11	0
2	3	12	0
2	3	13	0
2	3	14	0
2	3	15	0
2	3	16	0
2	3	17	0
2	3	18	0
2	3	19	0
2	3	20	0
2	3	21	0
2	3	22	0
2	3	23	0
2	3	24	0
2	3	25	0
2	3	26	0
2	3	27	0
2	3	28	0
2	3	29	0
2	3	30	0
2	3	31	0
2	3	32	0
2	3	33	0
2	3	34	0
2	3	35	0
2	3	36	0
2	3	37	0
2	3	38	0
2	3	39	0
2	3	40	0
2	3	41	0
2	3	42	0
2	3	43	0
2	3	44	0
2	3	45	0
2	3	46	0
2	3	47	0
2	3	48	0
2	3	49	0
2	3	50	0
2	3	51	0
2	3	52	0
2	3	53	0
2	3	54	0
2	3	55	0
2	3	56	0
2	3	57	0
2	3	58	0
2	3	59	0
2	3	60	0
2	3	61	0
2	3	62	0
2	3	63	0
2	3	64	0
2	3	65	0
2	3	66	0
2	3	67	0
2	3	68	0
2	3	69	0
2	3	70	0
2	3	71	0
2	3	72	0
2	3	73	0
2	3	74	0
2	3	75	0
2	3	76	0
2	3	77	0
2	3	78	0
2	3	79	0
2	3	80	0
2	3	81	0
2	3	82	0
2	3	83	0
2	3	84	0
2	3	85	0
2	3	86	0
2	3	87	0
2	3	88	0
2	3	89	0
2	3	90	0
2	3	91	0
2	3	92	0
2	4	1	0
2	4	2	0
2	4	3	0
2	4	4	0
2	4	5	0
2	4	6	0
2	4	7	0
2	4	8	0
2	4	9	0
2	4	10	0
2	4	11	0
2	4	12	0
2	4	13	0
2	4	14	0
2	4	15	0
2	4	16	0
2	4	17	0
2	4	18	0
2	4	19	0
2	4	20	0
2	4	21	0
2	4	22	0
2	4	23	0
2	4	24	0
2	4	25	0
2	4	26	0
2	4	27	0
2	4	28	0
2	4	29	0
2	4	30	0
2	4	31	0
2	4	32	0
2	4	33	0
2	4	34	0
2	4	35	0
2	4	36	0
2	4	37	0
2	4	38	0
2	4	39	0
2	4	40	0
2	4	41	0
2	4	42	0
2	4	43	0
2	4	44	0
2	4	45	0
2	4	46	0
2	4	47	0
2	4	48	0
2	4	49	0
2	4	50	0
2	4	51	0
2	4	52	0
2	4	53	0
2	4	54	0
2	4	55	0
2	4	56	0
2	4	57	0
2	4	58	0
2	4	59	0
2	4	60	0
2	4	61	0
2	4	62	0
2	4	63	0
2	4	64	0
2	4	65	0
2	4	66	0
2	4	67	0
2	4	68	0
2	4	69	0
2	4	70	0
2	4	71	0
2	4	72	0
2	4	73	0
2	4	74	0
2	4	75	0
2	4	76	0
2	4	77	0
2	4	78	0
2	4	79	0
2	4	80	0
2	4	81	0
2	4	82	0
2	4	83	0
2	4	84	0
2	4	85	0
2	4	86	0
2	4	87	0
2	4	88	0
2	4	89	0
2	4	90	0
2	4	91	NA
2	4	92	NA
2	5	1	0
2	5	2	0
2	5	3	0
2	5	4	0
2	5	5	0
2	5	6	0
2	5	7	0
2	5	8	0
2	5	9	0
2	5	10	0
2	5	11	0
2	5	12	0
2	5	13	0
2	5	14	0
2	5	15	0
2	5	16	0
2	5	17	0
2	5	18	0
2	5	19	0
2	5	20	0
2	5	21	0
2	5	22	0
2	5	23	0
2	5	24	0
2	5	25	0
2	5	26	0
2	5	27	0
2	5	28	0
2	5	29	0
2	5	30	0
2	5	31	0
2	5	32	0
2	5	33	0
2	5	34	NA
2	5	35	NA
2	5	36	NA
2	5	37	NA
2	5	38	NA
2	5	39	NA
2	5	40	NA
2	5	41	NA
2	5	42	NA
2	5	43	NA
2	5	44	NA
2	5	45	NA
2	5	46	NA
2	5	47	NA
2	5	48	NA
2	5	49	NA
2	5	50	NA
2	5	51	NA
2	5	52	NA
2	5	53	NA
2	5	54	NA
2	5	55	NA
2	5	56	NA
2	5	57	NA
2	5	58	NA
2	5	59	NA
2	5	60	NA
2	5	61	NA
2	5	62	NA
2	5	63	NA
2	5	64	NA
2	5	65	NA
2	5	66	NA
2	5	67	NA
2	5	68	NA
2	5	69	NA
2	5	70	NA
2	5	71	NA
2	5	72	NA
2	5	73	NA
2	5	74	NA
2	5	75	NA
2	5	76	NA
2	5	77	NA
2	5	78	NA
2	5	79	NA
2	5	80	NA
2	5	81	NA
2	5	82	0
2	5	83	0
2	5	84	0
2	5	85	0
2	5	86	0
2	5	87	0
2	5	88	0
2	5	89	0
2	5	90	0
2	5	91	0
2	5	92	NA
2	6	1	0
2	6	2	0
2	6	3	0
2	6	4	0
2	6	5	0
2	6	6	0
2	6	7	0
2	6	8	0
2	6	9	0
2	6	10	0
2	6	11	0
2	6	12	0
2	6	13	0
2	6	14	0
2	6	15	0
2	6	16	0
2	6	17	0
2	6	18	0
2	6	19	0
2	6	20	0
2	6	21	0
2	6	22	0
2	6	23	0
2	6	24	0
2	6	25	0
2	6	26	0
2	6	27	0
2	6	28	0
2	6	29	0
2	6	30	0
2	6	31	0
2	6	32	0
2	6	33	0
2	6	34	NA
2	6	35	NA
2	6	36	NA
2	6	37	NA
2	6	38	NA
2	6	39	NA
2	6	40	NA
2	6	41	NA
2	6	42	NA
2	6	43	NA
2	6	44	NA
2	6	45	NA
2	6	46	NA
2	6	47	NA
2	6	48	NA
2	6	49	NA
2	6	50	NA
2	6	51	NA
2	6	52	NA
2	6	53	NA
2	6	54	NA
2	6	55	NA
2	6	56	NA
2	6	57	NA
2	6	58	NA
2	6	59	NA
2	6	60	NA
2	6	61	NA
2	6	62	NA
2	6	63	NA
2	6	64	NA
2	6	65	NA
2	6	66	NA
2	6	67	NA
2	6	68	NA
2	6	69	NA
2	6	70	NA
2	6	71	NA
2	6	72	NA
2	6	73	NA
2	6	74	NA
2	6	75	NA
2	6	76	NA
2	6	77	NA
2	6	78	NA
2	6	79	NA
2	6	80	NA
2	6	81	NA
2	6	82	NA
2	6	83	NA
2	6	84	NA
2	6	85	NA
2	6	86	NA
2	6	87	NA
2	6	88	NA
2	6	89	NA
2	6	90	NA
2	6	91	NA
2	6	92	NA
3	1	1	NA
3	1	2	NA
3	1	3	NA
3	1	4	NA
3	1	5	NA
3	1	6	NA
3	1	7	NA
3	1	8	NA
3	1	9	NA
3	1	10	NA
3	1	11	NA
3	1	12	NA
3	1	13	NA
3	1	14	NA
3	1	15	NA
3	1	16	NA
3	1	17	NA
3	1	18	NA
3	1	19	NA
3	1	20	NA
3	1	21	NA
3	1	22	NA
3	1	23	NA
3	1	24	NA
3	1	25	NA
3	1	26	NA
3	1	27	NA
3	1	28	NA
3	1	29	NA
3	1	30	NA
3	1	31	NA
3	1	32	NA
3	1	33	NA
3	1	34	NA
3	1	35	NA
3	1	36	NA
3	1	37	NA
3	1	38	NA
3	1	39	NA
3	1	40	NA
3	1	41	NA
3	1	42	NA
3	1	43	NA
3	1	44	NA
3	1	45	NA
3	1	46	NA
3	1	47	NA
3	1	48	NA
3	1	49	NA
3	1	50	NA
3	1	51	NA
3	1	52	NA
3	1	53	NA
3	1	54	NA
3	1	55	NA
3	1	56	NA
3	1	57	NA
3	1	58	NA
3	1	59	NA
3	1	60	NA
3	1	61	NA
3	1	62	NA
3	1	63	NA
3	1	64	NA
3	1	65	NA
3	1	66	NA
3	1	67	NA
3	1	68	NA
3	1	69	NA
3	1	70	NA
3	1	71	NA
3	1	72	NA
3	1	73	NA
3	1	74	NA
3	1	75	NA
3	1	76	NA
3	1	77	NA
3	1	78	NA
3	1	79	NA
3	1	80	NA
3	1	81	NA
3	1	82	NA
3	1	83	NA
3	1	84	NA
3	1	85	NA
3	1	86	NA
3	1	87	NA
3	1	88	NA
3	1	89	NA
3	1	90	NA
3	1	91	NA
3	1	92
3	2	1	NA
3	2	2	NA
3	2	3	NA
3	2	4	NA
3	2	5	NA
3	2	6	NA
3	2	7	NA
3	2	8	NA
3	2	9	NA
3	2	10	NA
3	2	11	NA
3	2	12	NA
3	2	13	NA
3	2	14	NA
3	2	15	NA
3	2	16	NA
3	2	17	NA
3	2	18	NA
3	2	19	NA
3	2	20	NA
3	2	21	NA
3	2	22	NA
3	2	23	NA
3	2	24	NA
3	2	25	NA
3	2	26	0
3	2	27	0
3	2	28	0
3	2	29	0
3	2	30	0
3	2	31	0
3	2	32	0
3	2	33	0
3	2	34	0
3	2	35	0
3	2	36	0
3	2	37	0
3	2	38	0
3	2	39	0
3	2	40	0
3	2	41	0
3	2	42	0
3	2	43	0
3	2	44	0
3	2	45	0
3	2	46	0
3	2	47	0
3	2	48	0
3	2	49	0
3	2	50	0
3	2	51	0
3	2	52	0
3	2	53	0
3	2	54	0
3	2	55	0
3	2	56	0
3	2	57	0
3	2	58	0
3	2	59	0
3	2	60	0
3	2	61	0
3	2	62	0
3	2	63	0
3	2	64	0
3	2	65	0
3	2	66	0
3	2	67	0
3	2	68	0
3	2	69	0
3	2	70	0
3	2	71	0
3	2	72	0
3	2	73	0
3	2	74	0
3	2	75	0
3	2	76	0
3	2	77	0
3	2	78	0
3	2	79	0
3	2	80	0
3	2	81	0
3	2	82	0
3	2	83	0
3	2	84	0
3	2	85	0
3	2	86	0
3	2	87	0
3	2	88	0
3	2	89	0
3	2	90	0
3	2	91	0
3	2	92	0
3	3	1	0
3	3	2	0
3	3	3	0
3	3	4	0
3	3	5	0
3	3	6	0
3	3	7	0
3	3	8	0
3	3	9	0
3	3	10	0
3	3	11	0
3	3	12	0
3	3	13	0
3	3	14	0
3	3	15	0
3	3	16	0
3	3	17	0
3	3	18	0
3	3	19	0
3	3	20	0
3	3	21	0
3	3	22	0
3	3	23	0
3	3	24	0
3	3	25	0
3	3	26	0
3	3	27	0
3	3	28	0
3	3	29	0
3	3	30	0
3	3	31	0
3	3	32	0
3	3	33	0
3	3	34	0
3	3	35	0
3	3	36	0
3	3	37	0
3	3	38	0
3	3	39	0
3	3	40	0
3	3	41	0
3	3	42	0
3	3	43	0
3	3	44	0
3	3	45	0
3	3	46	0
3	3	47	0
3	3	48	0
3	3	49	0
3	3	50	0
3	3	51	0
3	3	52	0
3	3	53	0
3	3	54	0
3	3	55	0
3	3	56	0
3	3	57	0
3	3	58	0
3	3	59	0
3	3	60	0
3	3	61	0
3	3	62	0
3	3	63	0
3	3	64	0
3	3	65	0
3	3	66	0
3	3	67	0
3	3	68	0
3	3	69	0
3	3	70	0
3	3	71	0
3	3	72	0
3	3	73	0
3	3	74	0
3	3	75	0
3	3	76	0
3	3	77	0
3	3	78	0
3	3	79	0
3	3	80	0
3	3	81	0
3	3	82	0
3	3	83	0
3	3	84	0
3	3	85	0
3	3	86	0
3	3	87	0
3	3	88	0
3	3	89	0
3	3	90	0
3	3	91	0
3	3	92	0
3	4	1	0
3	4	2	0
3	4	3	0
3	4	4	0
3	4	5	0
3	4	6	0
3	4	7	0
3	4	8	0
3	4	9	0
3	4	10	0
3	4	11	0
3	4	12	0
3	4	13	0
3	4	14	0
3	4	15	0
3	4	16	0
3	4	17	0
3	4	18	0
3	4	19	0
3	4	20	0
3	4	21	0
3	4	22	0
3	4	23	0
3	4	24	0
3	4	25	0
3	4	26	0
3	4	27	0
3	4	28	0
3	4	29	0
3	4	30	0
3	4	31	0
3	4	32	0
3	4	33	0
3	4	34	0
3	4	35	0
3	4	36	0
3	4	37	0
3	4	38	0
3	4	39	0
3	4	40	0
3	4	41	0
3	4	42	0
3	4	43	0
3	4	44	0
3	4	45	0
3	4	46	0
3	4	47	0
3	4	48	0
3	4	49	0
3	4	50	0
3	4	51	0
3	4	52	0
3	4	53	0
3	4	54	0
3	4	55	0
3	4	56	0
3	4	57	0
3	4	58	0
3	4	59	0
3	4	60	0
3	4	61	0
3	4	62	0
3	4	63	0
3	4	64	0
3	4	65	0
3	4	66	0
3	4	67	0
3	4	68	0
3	4	69	0
3	4	70	0
3	4	71	0
3	4	72	0
3	4	73	0
3	4	74	0
3	4	75	0
3	4	76	0
3	4	77	0
3	4	78	0
3	4	79	0
3	4	80	0
3	4	81	0
3	4	82	0
3	4	83	0
3	4	84	0
3	4	85	0
3	4	86	0
3	4	87	0
3	4	88	0
3	4	89	0
3	4	90	0
3	4	91	NA
3	4	92	NA
3	5	1	0
3	5	2	0
3	5	3	0
3	5	4	0
3	5	5	0
3	5	6	0
3	5	7	0
3	5	8	0
3	5	9	0
3	5	10	0
3	5	11	0
3	5	12	0
3	5	13	0
3	5	14	0
3	5	15	0
3	5	16	0
3	5	17	0
3	5	18	0
3	5	19	0
3	5	20	0
3	5	21	0
3	5	22	0
3	5	23	0
3	5	24	0
3	5	25	0
3	5	26	0
3	5	27	0
3	5	28	0
3	5	29	0
3	5	30	0
3	5	31	0
3	5	32	0
3	5	33	0
3	5	34	0
3	5	35	0
3	5	36	0
3	5	37	0
3	5	38	0
3	5	39	0
3	5	40	0
3	5	41	0
3	5	42	0
3	5	43	0
3	5	44	0
3	5	45	0
3	5	46	0
3	5	47	0
3	5	48	0
3	5	49	0
3	5	50	0
3	5	51	0
3	5	52	0
3	5	53	0
3	5	54	0
3	5	55	0
3	5	56	0
3	5	57	0
3	5	58	0
3	5	59	0
3	5	60	0
3	5	61	0
3	5	62	0
3	5	63	0
3	5	64	0
3	5	65	0
3	5	66	0
3	5	67	0
3	5	68	0
3	5	69	0
3	5	70	0
3	5	71	0
3	5	72	0
3	5	73	0
3	5	74	0
3	5	75	0
3	5	76	0
3	5	77	0
3	5	78	0
3	5	79	0
3	5	80	0
3	5	81	0
3	5	82	0
3	5	83	0
3	5	84	0
3	5	85	0
3	5	86	0
3	5	87	0
3	5	88	0
3	5	89	0
3	5	90	0
3	5	91	0
3	5	92	NA
3	6	1	0
3	6	2	0
3	6	3	0
3	6	4	0
3	6	5	0
3	6	6	0
3	6	7	0
3	6	8	0
3	6	9	0
3	6	10	0
3	6	11	0
3	6	12	0
3	6	13	0
3	6	14	0
3	6	15	0
3	6	16	0
3	6	17	0
3	6	18	0
3	6	19	0
3	6	20	0
3	6	21	0
3	6	22	0
3	6	23	0
3	6	24	0
3	6	25	0
3	6	26	0
3	6	27	NA
3	6	28	NA
3	6	29	NA
3	6	30	NA
3	6	31	NA
3	6	32	NA
3	6	33	NA
3	6	34	NA
3	6	35	NA
3	6	36	NA
3	6	37	NA
3	6	38	NA
3	6	39	NA
3	6	40	NA
3	6	41	NA
3	6	42	NA
3	6	43	NA
3	6	44	NA
3	6	45	NA
3	6	46	NA
3	6	47	NA
3	6	48	NA
3	6	49	NA
3	6	50	NA
3	6	51	NA
3	6	52	NA
3	6	53	NA
3	6	54	NA
3	6	55	NA
3	6	56	NA
3	6	57	NA
3	6	58	NA
3	6	59	NA
3	6	60	NA
3	6	61	NA
3	6	62	NA
3	6	63	NA
3	6	64	NA
3	6	65	NA
3	6	66	NA
3	6	67	NA
3	6	68	NA
3	6	69	NA
3	6	70	NA
3	6	71	NA
3	6	72	NA
3	6	73	NA
3	6	74	NA
3	6	75	NA
3	6	76	NA
3	6	77	NA
3	6	78	NA
3	6	79	NA
3	6	80	NA
3	6	81	NA
3	6	82	NA
3	6	83	NA
3	6	84	NA
3	6	85	NA
3	6	86	NA
3	6	87	NA
3	6	88	NA
3	6	89	NA
3	6	90	NA
3	6	91	NA
3	6	92	NA
4	1	1	NA
4	1	2	NA
4	1	3	NA
4	1	4	NA
4	1	5	NA
4	1	6	NA
4	1	7	NA
4	1	8	NA
4	1	9	NA
4	1	10	NA
4	1	11	NA
4	1	12	NA
4	1	13	NA
4	1	14	NA
4	1	15	NA
4	1	16	NA
4	1	17	NA
4	1	18	NA
4	1	19	NA
4	1	20	NA
4	1	21	NA
4	1	22	NA
4	1	23	NA
4	1	24	NA
4	1	25	NA
4	1	26	NA
4	1	27	NA
4	1	28	NA
4	1	29	NA
4	1	30	NA
4	1	31	NA
4	1	32	NA
4	1	33	NA
4	1	34	NA
4	1	35	NA
4	1	36	NA
4	1	37	NA
4	1	38	NA
4	1	39	NA
4	1	40	NA
4	1	41	NA
4	1	42	NA
4	1	43	NA
4	1	44	NA
4	1	45	NA
4	1	46	NA
4	1	47	NA
4	1	48	NA
4	1	49	NA
4	1	50	NA
4	1	51	NA
4	1	52	NA
4	1	53	NA
4	1	54	NA
4	1	55	NA
4	1	56	NA
4	1	57	NA
4	1	58	NA
4	1	59	NA
4	1	60	NA
4	1	61	NA
4	1	62	NA
4	1	63	NA
4	1	64	NA
4	1	65	NA
4	1	66	NA
4	1	67	NA
4	1	68	NA
4	1	69	NA
4	1	70	NA
4	1	71	NA
4	1	72	NA
4	1	73	NA
4	1	74	NA
4	1	75	NA
4	1	76	NA
4	1	77	NA
4	1	78	NA
4	1	79	NA
4	1	80	NA
4	1	81	NA
4	1	82	NA
4	1	83	NA
4	1	84	NA
4	1	85	NA
4	1	86	NA
4	1	87	NA
4	1	88	NA
4	1	89	NA
4	1	90	NA
4	1	91	NA
4	1	92
4	2	1	NA
4	2	2	NA
4	2	3	NA
4	2	4	NA
4	2	5	NA
4	2	6	NA
4	2	7	NA
4	2	8	NA
4	2	9	NA
4	2	10	NA
4	2	11	NA
4	2	12	NA
4	2	13	NA
4	2	14	NA
4	2	15	NA
4	2	16	NA
4	2	17	NA
4	2	18	NA
4	2	19	NA
4	2	20	NA
4	2	21	NA
4	2	22	NA
4	2	23	NA
4	2	24	NA
4	2	25	NA
4	2	26	NA
4	2	27	0
4	2	28	0
4	2	29	0
4	2	30	0
4	2	31	0
4	2	32	0
4	2	33	0
4	2	34	0
4	2	35	0
4	2	36	0
4	2	37	0
4	2	38	0
4	2	39	0
4	2	40	0
4	2	41	0
4	2	42	0
4	2	43	0
4	2	44	0
4	2	45	0
4	2	46	0
4	2	47	0
4	2	48	0
4	2	49	0
4	2	50	0
4	2	51	0
4	2	52	0
4	2	53	0
4	2	54	0
4	2	55	0
4	2	56	0
4	2	57	0
4	2	58	0
4	2	59	0
4	2	60	0
4	2	61	0
4	2	62	0
4	2	63	0
4	2	64	0
4	2	65	0
4	2	66	0
4	2	67	0
4	2	68	0
4	2	69	0
4	2	70	0
4	2	71	0
4	2	72	0
4	2	73	0
4	2	74	0
4	2	75	0
4	2	76	0
4	2	77	0
4	2	78	0
4	2	79	0
4	2	80	0
4	2	81	0
4	2	82	0
4	2	83	NA
4	2	84	NA
4	2	85	NA
4	2	86	NA
4	2	87	NA
4	2	88	NA
4	2	89	NA
4	2	90	NA
4	2	91	NA
4	2	92	NA
4	3	1	NA
4	3	2	NA
4	3	3	NA
4	3	4	NA
4	3	5	NA
4	3	6	NA
4	3	7	NA
4	3	8	NA
4	3	9	NA
4	3	10	NA
4	3	11	NA
4	3	12	NA
4	3	13	NA
4	3	14	NA
4	3	15	NA
4	3	16	NA
4	3	17	NA
4	3	18	NA
4	3	19	NA
4	3	20	NA
4	3	21	NA
4	3	22	NA
4	3	23	NA
4	3	24	NA
4	3	25	NA
4	3	26	NA
4	3	27	NA
4	3	28	NA
4	3	29	NA
4	3	30	NA
4	3	31	NA
4	3	32	NA
4	3	33	NA
4	3	34	NA
4	3	35	NA
4	3	36	NA
4	3	37	0
4	3	38	0
4	3	39	0
4	3	40	0
4	3	41	0
4	3	42	0
4	3	43	0
4	3	44	0
4	3	45	0
4	3	46	0
4	3	47	0
4	3	48	0
4	3	49	0
4	3	50	0
4	3	51	0
4	3	52	0
4	3	53	0
4	3	54	0
4	3	55	0
4	3	56	0
4	3	57	0
4	3	58	0
4	3	59	0
4	3	60	0
4	3	61	0
4	3	62	0
4	3	63	0
4	3	64	0
4	3	65	0
4	3	66	0
4	3	67	0
4	3	68	0
4	3	69	0
4	3	70	0
4	3	71	0
4	3	72	0
4	3	73	0
4	3	74	0
4	3	75	0
4	3	76	0
4	3	77	0
4	3	78	0
4	3	79	0
4	3	80	0
4	3	81	0
4	3	82	0
4	3	83	0
4	3	84	0
4	3	85	0
4	3	86	0
4	3	87	0
4	3	88	0
4	3	89	0
4	3	90	0
4	3	91	0
4	3	92	0
4	4	1	0
4	4	2	0
4	4	3	0
4	4	4	0
4	4	5	0
4	4	6	0
4	4	7	0
4	4	8	0
4	4	9	0
4	4	10	0
4	4	11	0
4	4	12	0
4	4	13	0
4	4	14	0
4	4	15	0
4	4	16	0
4	4	17	0
4	4	18	0
4	4	19	0
4	4	20	0
4	4	21	0
4	4	22	0
4	4	23	0
4	4	24	0
4	4	25	0
4	4	26	0
4	4	27	0
4	4	28	0
4	4	29	0
4	4	30	0
4	4	31	0
4	4	32	0
4	4	33	0
4	4	34	0
4	4	35	0
4	4	36	0
4	4	37	0
4	4	38	0
4	4	39	0
4	4	40	0
4	4	41	0
4	4	42	0
4	4	43	0
4	4	44	0
4	4	45	0
4	4	46	0
4	4	47	0
4	4	48	0
4	4	49	0
4	4	50	0
4	4	51	0
4	4	52	0
4	4	53	0
4	4	54	0
4	4	55	0
4	4	56	0
4	4	57	0
4	4	58	0
4	4	59	0
4	4	60	0
4	4	61	0
4	4	62	0
4	4	63	0
4	4	64	0
4	4	65	0
4	4	66	0
4	4	67	0
[truncated: 32,777 more rows]

## Sheet: Bobcat
Camera	Season	Day	Detection
1	1	1	NA
1	1	2	NA
1	1	3	NA
1	1	4	NA
1	1	5	NA
1	1	6	NA
1	1	7	NA
1	1	8	NA
1	1	9	NA
1	1	10	NA
1	1	11	NA
1	1	12	NA
1	1	13	NA
1	1	14	NA
1	1	15	NA
1	1	16	NA
1	1	17	NA
1	1	18	NA
1	1	19	NA
1	1	20	NA
1	1	21	NA
1	1	22	NA
1	1	23	NA
1	1	24	NA
1	1	25	NA
1	1	26	NA
1	1	27	NA
1	1	28	NA
1	1	29	NA
1	1	30	NA
1	1	31	NA
1	1	32	NA
1	1	33	NA
1	1	34	NA
1	1	35	NA
1	1	36	NA
1	1	37	NA
1	1	38	NA
1	1	39	NA
1	1	40	NA
1	1	41	NA
1	1	42	NA
1	1	43	NA
1	1	44	NA
1	1	45	NA
1	1	46	NA
1	1	47	NA
1	1	48	NA
1	1	49	NA
1	1	50	NA
1	1	51	NA
1	1	52	NA
1	1	53	NA
1	1	54	NA
1	1	55	NA
1	1	56	NA
1	1	57	NA
1	1	58	NA
1	1	59	NA
1	1	60	NA
1	1	61	NA
1	1	62	NA
1	1	63	NA
1	1	64	NA
1	1	65	NA
1	1	66	NA
1	1	67	NA
1	1	68	NA
1	1	69	NA
1	1	70	NA
1	1	71	NA
1	1	72	NA
1	1	73	NA
1	1	74	NA
1	1	75	NA
1	1	76	NA
1	1	77	NA
1	1	78	NA
1	1	79	NA
1	1	80	NA
1	1	81	NA
1	1	82	NA
1	1	83	NA
1	1	84	NA
1	1	85	NA
1	1	86	NA
1	1	87	NA
1	1	88	NA
1	1	89	NA
1	1	90	NA
1	1	91	NA
1	1	92	NA
1	2	1	NA
1	2	2	NA
1	2	3	NA
1	2	4	NA
1	2	5	NA
1	2	6	NA
1	2	7	NA
1	2	8	NA
1	2	9	NA
1	2	10	NA
1	2	11	NA
1	2	12	NA
1	2	13	NA
1	2	14	NA
1	2	15	NA
1	2	16	NA
1	2	17	NA
1	2	18	NA
1	2	19	NA
1	2	20	NA
1	2	21	NA
1	2	22	NA
1	2	23	NA
1	2	24	NA
1	2	25	NA
1	2	26	NA
1	2	27	NA
1	2	28	NA
1	2	29	NA
1	2	30	NA
1	2	31	NA
1	2	32	NA
1	2	33	NA
1	2	34	NA
1	2	35	NA
1	2	36	NA
1	2	37	NA
1	2	38	NA
1	2	39	NA
1	2	40	NA
1	2	41	NA
1	2	42	NA
1	2	43	NA
1	2	44	NA
1	2	45	NA
1	2	46	NA
1	2	47	NA
1	2	48	NA
1	2	49	NA
1	2	50	NA
1	2	51	NA
1	2	52	NA
1	2	53	NA
1	2	54	NA
1	2	55	NA
1	2	56	NA
1	2	57	NA
1	2	58	NA
1	2	59	NA
1	2	60	NA
1	2	61	NA
1	2	62	NA
1	2	63	NA
1	2	64	NA
1	2	65	NA
1	2	66	NA
1	2	67	NA
1	2	68	NA
1	2	69	NA
1	2	70	NA
1	2	71	NA
1	2	72	NA
1	2	73	NA
1	2	74	NA
1	2	75	NA
1	2	76	NA
1	2	77	NA
1	2	78	NA
1	2	79	NA
1	2	80	NA
1	2	81	NA
1	2	82	NA
1	2	83	NA
1	2	84	NA
1	2	85	NA
1	2	86	NA
1	2	87	NA
1	2	88	NA
1	2	89	NA
1	2	90	NA
1	2	91	NA
1	2	92	NA
1	3	1	NA
1	3	2	NA
1	3	3	NA
1	3	4	NA
1	3	5	NA
1	3	6	NA
1	3	7	NA
1	3	8	NA
1	3	9	NA
1	3	10	NA
1	3	11	NA
1	3	12	NA
1	3	13	NA
1	3	14	NA
1	3	15	NA
1	3	16	NA
1	3	17	NA
1	3	18	NA
1	3	19	NA
1	3	20	NA
1	3	21	NA
1	3	22	NA
1	3	23	NA
1	3	24	NA
1	3	25	NA
1	3	26	NA
1	3	27	NA
1	3	28	NA
1	3	29	NA
1	3	30	NA
1	3	31	NA
1	3	32	NA
1	3	33	NA
1	3	34	NA
1	3	35	0
1	3	36	0
1	3	37	0
1	3	38	0
1	3	39	0
1	3	40	0
1	3	41	0
1	3	42	0
1	3	43	0
1	3	44	0
1	3	45	0
1	3	46	0
1	3	47	0
1	3	48	0
1	3	49	0
1	3	50	0
1	3	51	0
1	3	52	0
1	3	53	0
1	3	54	0
1	3	55	0
1	3	56	0
1	3	57	0
1	3	58	0
1	3	59	0
1	3	60	0
1	3	61	0
1	3	62	0
1	3	63	0
1	3	64	0
1	3	65	0
1	3	66	0
1	3	67	0
1	3	68	0
1	3	69	0
1	3	70	0
1	3	71	0
1	3	72	0
1	3	73	0
1	3	74	0
1	3	75	0
1	3	76	0
1	3	77	0
1	3	78	0
1	3	79	0
1	3	80	1
1	3	81	0
1	3	82	0
1	3	83	0
1	3	84	0
1	3	85	0
1	3	86	0
1	3	87	0
1	3	88	0
1	3	89	0
1	3	90	0
1	3	91	0
1	3	92	0
1	4	1	0
1	4	2	0
1	4	3	0
1	4	4	0
1	4	5	0
1	4	6	0
1	4	7	0
1	4	8	0
1	4	9	0
1	4	10	0
1	4	11	0
1	4	12	0
1	4	13	0
1	4	14	0
1	4	15	0
1	4	16	0
1	4	17	0
1	4	18	0
1	4	19	0
1	4	20	0
1	4	21	0
1	4	22	0
1	4	23	0
1	4	24	0
1	4	25	0
1	4	26	0
1	4	27	0
1	4	28	0
1	4	29	0
1	4	30	0
1	4	31	0
1	4	32	0
1	4	33	0
1	4	34	0
1	4	35	0
1	4	36	0
1	4	37	0
1	4	38	1
1	4	39	0
1	4	40	0
1	4	41	0
1	4	42	0
1	4	43	0
1	4	44	0
1	4	45	0
1	4	46	0
1	4	47	0
1	4	48	0
1	4	49	0
1	4	50	0
1	4	51	0
1	4	52	0
1	4	53	0
1	4	54	0
1	4	55	0
1	4	56	0
1	4	57	0
1	4	58	0
1	4	59	0
1	4	60	0
1	4	61	0
1	4	62	0
1	4	63	0
1	4	64	0
1	4	65	0
1	4	66	0
1	4	67	0
1	4	68	0
1	4	69	0
1	4	70	0
1	4	71	0
1	4	72	0
1	4	73	0
1	4	74	0
1	4	75	0
1	4	76	0
1	4	77	0
1	4	78	0
1	4	79	0
1	4	80	0
1	4	81	0
1	4	82	0
1	4	83	0
1	4	84	0
1	4	85	0
1	4	86	0
1	4	87	0
1	4	88	0
1	4	89	0
1	4	90	0
1	4	91	NA
1	4	92	NA
1	5	1	0
1	5	2	0
1	5	3	0
1	5	4	0
1	5	5	0
1	5	6	0
1	5	7	0
1	5	8	0
1	5	9	0
1	5	10	0
1	5	11	0
1	5	12	0
1	5	13	0
1	5	14	0
1	5	15	0
1	5	16	0
1	5	17	0
1	5	18	0
1	5	19	0
1	5	20	0
1	5	21	0
1	5	22	0
1	5	23	0
1	5	24	0
1	5	25	0
1	5	26	0
1	5	27	0
1	5	28	0
1	5	29	0
1	5	30	0
1	5	31	0
1	5	32	0
1	5	33	0
1	5	34	0
1	5	35	0
1	5	36	0
1	5	37	0
1	5	38	0
1	5	39	0
1	5	40	0
1	5	41	0
1	5	42	0
1	5	43	0
1	5	44	0
1	5	45	0
1	5	46	0
1	5	47	0
1	5	48	0
1	5	49	0
1	5	50	0
1	5	51	0
1	5	52	0
1	5	53	0
1	5	54	0
1	5	55	0
1	5	56	0
1	5	57	0
1	5	58	0
1	5	59	0
1	5	60	0
1	5	61	0
1	5	62	0
1	5	63	0
1	5	64	0
1	5	65	0
1	5	66	0
1	5	67	0
1	5	68	0
1	5	69	0
1	5	70	0
1	5	71	0
1	5	72	0
1	5	73	0
1	5	74	0
1	5	75	0
1	5	76	0
1	5	77	0
1	5	78	0
1	5	79	0
1	5	80	0
1	5	81	0
1	5	82	0
1	5	83	0
1	5	84	0
1	5	85	0
1	5	86	0
1	5	87	0
1	5	88	0
1	5	89	0
1	5	90	0
1	5	91	0
1	5	92	NA
1	6	1	0
1	6	2	0
1	6	3	0
1	6	4	0
1	6	5	0
1	6	6	0
1	6	7	0
1	6	8	0
1	6	9	0
1	6	10	0
1	6	11	0
1	6	12	0
1	6	13	0
1	6	14	0
1	6	15	0
1	6	16	0
1	6	17	0
1	6	18	0
1	6	19	0
1	6	20	0
1	6	21	0
1	6	22	0
1	6	23	1
1	6	24	0
1	6	25	0
1	6	26	0
1	6	27	0
1	6	28	0
1	6	29	0
1	6	30	0
1	6	31	0
1	6	32	0
1	6	33	0
1	6	34	NA
1	6	35	NA
1	6	36	NA
1	6	37	NA
1	6	38	NA
1	6	39	NA
1	6	40	NA
1	6	41	NA
1	6	42	NA
1	6	43	NA
1	6	44	NA
1	6	45	NA
1	6	46	NA
1	6	47	NA
1	6	48	NA
1	6	49	NA
1	6	50	NA
1	6	51	NA
1	6	52	NA
1	6	53	NA
1	6	54	NA
1	6	55	NA
1	6	56	NA
1	6	57	NA
1	6	58	NA
1	6	59	NA
1	6	60	NA
1	6	61	NA
1	6	62	NA
1	6	63	NA
1	6	64	NA
1	6	65	NA
1	6	66	NA
1	6	67	NA
1	6	68	NA
1	6	69	NA
1	6	70	NA
1	6	71	NA
1	6	72	NA
1	6	73	NA
1	6	74	NA
1	6	75	NA
1	6	76	NA
1	6	77	NA
1	6	78	NA
1	6	79	NA
1	6	80	NA
1	6	81	NA
1	6	82	NA
1	6	83	NA
1	6	84	NA
1	6	85	NA
1	6	86	NA
1	6	87	NA
1	6	88	NA
1	6	89	NA
1	6	90	NA
1	6	91	NA
1	6	92	NA
2	1	1	NA
2	1	2	NA
2	1	3	NA
2	1	4	NA
2	1	5	NA
2	1	6	NA
2	1	7	NA
2	1	8	NA
2	1	9	NA
2	1	10	NA
2	1	11	NA
2	1	12	NA
2	1	13	NA
2	1	14	NA
2	1	15	NA
2	1	16	NA
2	1	17	NA
2	1	18	NA
2	1	19	NA
2	1	20	NA
2	1	21	NA
2	1	22	NA
2	1	23	NA
2	1	24	NA
2	1	25	NA
2	1	26	NA
2	1	27	NA
2	1	28	NA
2	1	29	NA
2	1	30	NA
2	1	31	NA
2	1	32	NA
2	1	33	NA
2	1	34	NA
2	1	35	NA
2	1	36	NA
2	1	37	NA
2	1	38	NA
2	1	39	NA
2	1	40	NA
2	1	41	NA
2	1	42	NA
2	1	43	NA
2	1	44	NA
2	1	45	NA
2	1	46	NA
2	1	47	NA
2	1	48	NA
2	1	49	NA
2	1	50	NA
2	1	51	NA
2	1	52	NA
2	1	53	NA
2	1	54	NA
2	1	55	NA
2	1	56	NA
2	1	57	NA
2	1	58	NA
2	1	59	NA
2	1	60	NA
2	1	61	NA
2	1	62	NA
2	1	63	NA
2	1	64	NA
2	1	65	NA
2	1	66	NA
2	1	67	NA
2	1	68	NA
2	1	69	NA
2	1	70	NA
2	1	71	NA
2	1	72	NA
2	1	73	NA
2	1	74	NA
2	1	75	NA
2	1	76	NA
2	1	77	NA
2	1	78	NA
2	1	79	NA
2	1	80	NA
2	1	81	NA
2	1	82	NA
2	1	83	NA
2	1	84	NA
2	1	85	NA
2	1	86	NA
2	1	87	NA
2	1	88	NA
2	1	89	NA
2	1	90	NA
2	1	91	NA
2	1	92	NA
2	2	1	NA
2	2	2	NA
2	2	3	NA
2	2	4	NA
2	2	5	NA
2	2	6	NA
2	2	7	NA
2	2	8	NA
2	2	9	NA
2	2	10	NA
2	2	11	NA
2	2	12	NA
2	2	13	NA
2	2	14	NA
2	2	15	NA
2	2	16	NA
2	2	17	NA
2	2	18	NA
2	2	19	NA
2	2	20	NA
2	2	21	NA
2	2	22	NA
2	2	23	NA
2	2	24	NA
2	2	25	NA
2	2	26	0
2	2	27	0
2	2	28	0
2	2	29	0
2	2	30	0
2	2	31	0
2	2	32	0
2	2	33	0
2	2	34	0
2	2	35	0
2	2	36	0
2	2	37	0
2	2	38	0
2	2	39	0
2	2	40	0
2	2	41	0
2	2	42	0
2	2	43	0
2	2	44	0
2	2	45	0
2	2	46	0
2	2	47	0
2	2	48	0
2	2	49	0
2	2	50	0
2	2	51	0
2	2	52	0
2	2	53	0
2	2	54	0
2	2	55	0
2	2	56	0
2	2	57	0
2	2	58	0
2	2	59	0
2	2	60	0
2	2	61	0
2	2	62	0
2	2	63	0
2	2	64	0
2	2	65	0
2	2	66	0
2	2	67	0
2	2	68	0
2	2	69	0
2	2	70	0
2	2	71	0
2	2	72	0
2	2	73	0
2	2	74	0
2	2	75	0
2	2	76	0
2	2	77	0
2	2	78	0
2	2	79	0
2	2	80	0
2	2	81	0
2	2	82	0
2	2	83	0
2	2	84	0
2	2	85	0
2	2	86	0
2	2	87	0
2	2	88	0
2	2	89	0
2	2	90	0
2	2	91	0
2	2	92	0
2	3	1	0
2	3	2	0
2	3	3	0
2	3	4	0
2	3	5	0
2	3	6	0
2	3	7	0
2	3	8	0
2	3	9	0
2	3	10	0
2	3	11	0
2	3	12	0
2	3	13	0
2	3	14	0
2	3	15	0
2	3	16	0
2	3	17	0
2	3	18	0
2	3	19	0
2	3	20	0
2	3	21	0
2	3	22	0
2	3	23	0
2	3	24	0
2	3	25	0
2	3	26	0
2	3	27	0
2	3	28	0
2	3	29	0
2	3	30	0
2	3	31	0
2	3	32	0
2	3	33	0
2	3	34	0
2	3	35	0
2	3	36	0
2	3	37	0
2	3	38	0
2	3	39	0
2	3	40	0
2	3	41	0
2	3	42	0
2	3	43	0
2	3	44	0
2	3	45	0
2	3	46	0
2	3	47	0
2	3	48	0
2	3	49	0
2	3	50	0
2	3	51	0
2	3	52	0
2	3	53	0
2	3	54	0
2	3	55	0
2	3	56	0
2	3	57	0
2	3	58	0
2	3	59	0
2	3	60	0
2	3	61	0
2	3	62	0
2	3	63	0
2	3	64	0
2	3	65	0
2	3	66	0
2	3	67	0
2	3	68	0
2	3	69	0
2	3	70	0
2	3	71	0
2	3	72	0
2	3	73	0
2	3	74	0
2	3	75	0
2	3	76	0
2	3	77	0
2	3	78	0
2	3	79	0
2	3	80	0
2	3	81	0
2	3	82	0
2	3	83	0
2	3	84	0
2	3	85	0
2	3	86	0
2	3	87	0
2	3	88	0
2	3	89	0
2	3	90	0
2	3	91	0
2	3	92	0
2	4	1	0
2	4	2	0
2	4	3	0
2	4	4	0
2	4	5	0
2	4	6	0
2	4	7	0
2	4	8	0
2	4	9	0
2	4	10	0
2	4	11	0
2	4	12	0
2	4	13	0
2	4	14	0
2	4	15	0
2	4	16	0
2	4	17	0
2	4	18	0
2	4	19	0
2	4	20	0
2	4	21	0
2	4	22	0
2	4	23	0
2	4	24	0
2	4	25	0
2	4	26	0
2	4	27	0
2	4	28	0
2	4	29	0
2	4	30	0
2	4	31	0
2	4	32	0
2	4	33	0
2	4	34	0
2	4	35	0
2	4	36	0
2	4	37	0
2	4	38	0
2	4	39	0
2	4	40	0
2	4	41	0
2	4	42	0
2	4	43	0
2	4	44	0
2	4	45	0
2	4	46	0
2	4	47	0
2	4	48	0
2	4	49	0
2	4	50	0
2	4	51	0
2	4	52	0
2	4	53	0
2	4	54	0
2	4	55	0
2	4	56	0
2	4	57	0
2	4	58	0
2	4	59	0
2	4	60	0
2	4	61	0
2	4	62	0
2	4	63	0
2	4	64	0
2	4	65	0
2	4	66	0
2	4	67	0
2	4	68	0
2	4	69	0
2	4	70	0
2	4	71	0
2	4	72	0
2	4	73	0
2	4	74	0
2	4	75	0
2	4	76	0
2	4	77	0
2	4	78	0
2	4	79	0
2	4	80	0
2	4	81	0
2	4	82	0
2	4	83	0
2	4	84	0
2	4	85	0
2	4	86	0
2	4	87	0
2	4	88	0
2	4	89	0
2	4	90	0
2	4	91	NA
2	4	92	NA
2	5	1	0
2	5	2	0
2	5	3	0
2	5	4	0
2	5	5	0
2	5	6	0
2	5	7	0
2	5	8	0
2	5	9	0
2	5	10	0
2	5	11	0
2	5	12	0
2	5	13	0
2	5	14	0
2	5	15	0
2	5	16	0
2	5	17	0
2	5	18	0
2	5	19	0
2	5	20	0
2	5	21	0
2	5	22	0
2	5	23	0
2	5	24	0
2	5	25	0
2	5	26	0
2	5	27	0
2	5	28	0
2	5	29	0
2	5	30	0
2	5	31	0
2	5	32	0
2	5	33	0
2	5	34	NA
2	5	35	NA
2	5	36	NA
2	5	37	NA
2	5	38	NA
2	5	39	NA
2	5	40	NA
2	5	41	NA
2	5	42	NA
2	5	43	NA
2	5	44	NA
2	5	45	NA
2	5	46	NA
2	5	47	NA
2	5	48	NA
2	5	49	NA
2	5	50	NA
2	5	51	NA
2	5	52	NA
2	5	53	NA
2	5	54	NA
2	5	55	NA
2	5	56	NA
2	5	57	NA
2	5	58	NA
2	5	59	NA
2	5	60	NA
2	5	61	NA
2	5	62	NA
2	5	63	NA
2	5	64	NA
2	5	65	NA
2	5	66	NA
2	5	67	NA
2	5	68	NA
2	5	69	NA
2	5	70	NA
2	5	71	NA
2	5	72	NA
2	5	73	NA
2	5	74	NA
2	5	75	NA
2	5	76	NA
2	5	77	NA
2	5	78	NA
2	5	79	NA
2	5	80	NA
2	5	81	NA
2	5	82	0
2	5	83	0
2	5	84	0
2	5	85	0
2	5	86	0
2	5	87	0
2	5	88	0
2	5	89	0
2	5	90	0
2	5	91	0
2	5	92	NA
2	6	1	0
2	6	2	0
2	6	3	0
2	6	4	0
2	6	5	0
2	6	6	0
2	6	7	0
2	6	8	0
2	6	9	0
2	6	10	0
2	6	11	0
2	6	12	0
2	6	13	0
2	6	14	0
2	6	15	0
2	6	16	0
2	6	17	0
2	6	18	0
2	6	19	0
2	6	20	0
2	6	21	0
2	6	22	0
2	6	23	0
2	6	24	0
2	6	25	0
2	6	26	0
2	6	27	0
2	6	28	0
2	6	29	0
2	6	30	0
2	6	31	0
2	6	32	0
2	6	33	0
2	6	34	NA
2	6	35	NA
2	6	36	NA
2	6	37	NA
2	6	38	NA
2	6	39	NA
2	6	40	NA
2	6	41	NA
2	6	42	NA
2	6	43	NA
2	6	44	NA
2	6	45	NA
2	6	46	NA
2	6	47	NA
2	6	48	NA
2	6	49	NA
2	6	50	NA
2	6	51	NA
2	6	52	NA
2	6	53	NA
2	6	54	NA
2	6	55	NA
2	6	56	NA
2	6	57	NA
2	6	58	NA
2	6	59	NA
2	6	60	NA
2	6	61	NA
2	6	62	NA
2	6	63	NA
2	6	64	NA
2	6	65	NA
2	6	66	NA
2	6	67	NA
2	6	68	NA
2	6	69	NA
2	6	70	NA
2	6	71	NA
2	6	72	NA
2	6	73	NA
2	6	74	NA
2	6	75	NA
2	6	76	NA
2	6	77	NA
2	6	78	NA
2	6	79	NA
2	6	80	NA
2	6	81	NA
2	6	82	NA
2	6	83	NA
2	6	84	NA
2	6	85	NA
2	6	86	NA
2	6	87	NA
2	6	88	NA
2	6	89	NA
2	6	90	NA
2	6	91	NA
2	6	92	NA
3	1	1	NA
3	1	2	NA
3	1	3	NA
3	1	4	NA
3	1	5	NA
3	1	6	NA
3	1	7	NA
3	1	8	NA
3	1	9	NA
3	1	10	NA
3	1	11	NA
3	1	12	NA
3	1	13	NA
3	1	14	NA
3	1	15	NA
3	1	16	NA
3	1	17	NA
3	1	18	NA
3	1	19	NA
3	1	20	NA
3	1	21	NA
3	1	22	NA
3	1	23	NA
3	1	24	NA
3	1	25	NA
3	1	26	NA
3	1	27	NA
3	1	28	NA
3	1	29	NA
3	1	30	NA
3	1	31	NA
3	1	32	NA
3	1	33	NA
3	1	34	NA
3	1	35	NA
3	1	36	NA
3	1	37	NA
3	1	38	NA
3	1	39	NA
3	1	40	NA
3	1	41	NA
3	1	42	NA
3	1	43	NA
3	1	44	NA
3	1	45	NA
3	1	46	NA
3	1	47	NA
3	1	48	NA
3	1	49	NA
3	1	50	NA
3	1	51	NA
3	1	52	NA
3	1	53	NA
3	1	54	NA
3	1	55	NA
3	1	56	NA
3	1	57	NA
3	1	58	NA
3	1	59	NA
3	1	60	NA
3	1	61	NA
3	1	62	NA
3	1	63	NA
3	1	64	NA
3	1	65	NA
3	1	66	NA
3	1	67	NA
3	1	68	NA
3	1	69	NA
3	1	70	NA
3	1	71	NA
3	1	72	NA
3	1	73	NA
3	1	74	NA
3	1	75	NA
3	1	76	NA
3	1	77	NA
3	1	78	NA
3	1	79	NA
3	1	80	NA
3	1	81	NA
3	1	82	NA
3	1	83	NA
3	1	84	NA
3	1	85	NA
3	1	86	NA
3	1	87	NA
3	1	88	NA
3	1	89	NA
3	1	90	NA
3	1	91	NA
3	1	92	NA
3	2	1	NA
3	2	2	NA
3	2	3	NA
3	2	4	NA
3	2	5	NA
3	2	6	NA
3	2	7	NA
3	2	8	NA
3	2	9	NA
3	2	10	NA
3	2	11	NA
3	2	12	NA
3	2	13	NA
3	2	14	NA
3	2	15	NA
3	2	16	NA
3	2	17	NA
3	2	18	NA
3	2	19	NA
3	2	20	NA
3	2	21	NA
3	2	22	NA
3	2	23	NA
3	2	24	NA
3	2	25	NA
3	2	26	0
3	2	27	0
3	2	28	0
3	2	29	0
3	2	30	0
3	2	31	0
3	2	32	0
3	2	33	0
3	2	34	0
3	2	35	0
3	2	36	0
3	2	37	0
3	2	38	0
3	2	39	0
3	2	40	0
3	2	41	0
3	2	42	0
3	2	43	0
3	2	44	0
3	2	45	0
3	2	46	0
3	2	47	0
3	2	48	0
3	2	49	0
3	2	50	0
3	2	51	0
3	2	52	0
3	2	53	0
3	2	54	0
3	2	55	0
3	2	56	0
3	2	57	0
3	2	58	0
3	2	59	0
3	2	60	0
3	2	61	0
3	2	62	0
3	2	63	0
3	2	64	0
3	2	65	0
3	2	66	0
3	2	67	0
3	2	68	0
3	2	69	0
3	2	70	0
3	2	71	0
3	2	72	0
3	2	73	0
3	2	74	0
3	2	75	0
3	2	76	0
3	2	77	0
3	2	78	0
3	2	79	0
3	2	80	0
3	2	81	0
3	2	82	0
3	2	83	0
3	2	84	0
3	2	85	0
3	2	86	0
3	2	87	0
3	2	88	0
3	2	89	0
3	2	90	0
3	2	91	0
3	2	92	0
3	3	1	0
3	3	2	0
3	3	3	0
3	3	4	0
3	3	5	0
3	3	6	0
3	3	7	0
3	3	8	0
3	3	9	0
3	3	10	0
3	3	11	0
3	3	12	0
3	3	13	0
3	3	14	0
3	3	15	0
3	3	16	0
3	3	17	0
3	3	18	0
3	3	19	0
3	3	20	0
3	3	21	0
3	3	22	0
3	3	23	0
3	3	24	0
3	3	25	0
3	3	26	0
3	3	27	0
3	3	28	0
3	3	29	0
3	3	30	0
3	3	31	0
3	3	32	0
3	3	33	0
3	3	34	0
3	3	35	0
3	3	36	0
3	3	37	0
3	3	38	0
3	3	39	0
3	3	40	0
3	3	41	0
3	3	42	0
3	3	43	0
3	3	44	0
3	3	45	0
3	3	46	0
3	3	47	0
3	3	48	0
3	3	49	0
3	3	50	0
3	3	51	0
3	3	52	0
3	3	53	0
3	3	54	0
3	3	55	0
3	3	56	0
3	3	57	0
3	3	58	0
3	3	59	0
3	3	60	0
3	3	61	0
3	3	62	0
3	3	63	0
3	3	64	0
3	3	65	0
3	3	66	0
3	3	67	0
3	3	68	0
3	3	69	0
3	3	70	0
3	3	71	0
3	3	72	0
3	3	73	0
3	3	74	0
3	3	75	0
3	3	76	0
3	3	77	0
3	3	78	0
3	3	79	0
3	3	80	0
3	3	81	0
3	3	82	0
3	3	83	0
3	3	84	0
3	3	85	0
3	3	86	0
3	3	87	0
3	3	88	0
3	3	89	0
3	3	90	0
3	3	91	0
3	3	92	0
3	4	1	0
3	4	2	0
3	4	3	0
3	4	4	0
3	4	5	0
3	4	6	0
3	4	7	0
3	4	8	0
3	4	9	0
3	4	10	0
3	4	11	0
3	4	12	0
3	4	13	0
3	4	14	0
3	4	15	0
3	4	16	0
3	4	17	0
3	4	18	0
3	4	19	0
3	4	20	0
3	4	21	0
3	4	22	0
3	4	23	0
3	4	24	0
3	4	25	0
3	4	26	0
3	4	27	0
3	4	28	0
3	4	29	0
3	4	30	0
3	4	31	0
3	4	32	0
3	4	33	0
3	4	34	0
3	4	35	0
3	4	36	0
3	4	37	0
3	4	38	0
3	4	39	0
3	4	40	0
3	4	41	0
3	4	42	0
3	4	43	0
3	4	44	0
3	4	45	0
3	4	46	0
3	4	47	0
3	4	48	0
3	4	49	0
3	4	50	0
3	4	51	0
3	4	52	0
3	4	53	0
3	4	54	0
3	4	55	0
3	4	56	0
3	4	57	0
3	4	58	0
3	4	59	0
3	4	60	0
3	4	61	0
3	4	62	0
3	4	63	0
3	4	64	0
3	4	65	0
3	4	66	0
3	4	67	0
3	4	68	0
3	4	69	0
3	4	70	0
3	4	71	0
3	4	72	0
3	4	73	0
3	4	74	0
3	4	75	0
3	4	76	0
3	4	77	0
3	4	78	0
3	4	79	0
3	4	80	0
3	4	81	0
3	4	82	0
3	4	83	0
3	4	84	0
3	4	85	0
3	4	86	0
3	4	87	0
3	4	88	0
3	4	89	0
3	4	90	0
3	4	91	NA
3	4	92	NA
3	5	1	0
3	5	2	0
3	5	3	0
3	5	4	0
3	5	5	0
3	5	6	0
3	5	7	0
3	5	8	0
3	5	9	0
3	5	10	0
3	5	11	0
3	5	12	0
3	5	13	0
3	5	14	0
3	5	15	0
3	5	16	0
3	5	17	0
3	5	18	0
3	5	19	0
3	5	20	0
3	5	21	0
3	5	22	0
3	5	23	0
3	5	24	0
3	5	25	0
3	5	26	0
3	5	27	0
3	5	28	0
3	5	29	0
3	5	30	0
3	5	31	0
3	5	32	0
3	5	33	0
3	5	34	0
3	5	35	0
3	5	36	0
3	5	37	0
3	5	38	0
3	5	39	0
3	5	40	0
3	5	41	0
3	5	42	0
3	5	43	0
3	5	44	0
3	5	45	0
3	5	46	0
3	5	47	0
3	5	48	0
3	5	49	0
3	5	50	0
3	5	51	0
3	5	52	0
3	5	53	0
3	5	54	0
3	5	55	0
3	5	56	0
3	5	57	0
3	5	58	0
3	5	59	0
3	5	60	0
3	5	61	0
3	5	62	0
3	5	63	0
3	5	64	0
3	5	65	0
3	5	66	0
3	5	67	0
3	5	68	0
3	5	69	0
3	5	70	0
3	5	71	0
3	5	72	0
3	5	73	0
3	5	74	0
3	5	75	0
3	5	76	0
3	5	77	0
3	5	78	0
3	5	79	0
3	5	80	0
3	5	81	0
3	5	82	0
3	5	83	0
3	5	84	0
3	5	85	0
3	5	86	0
3	5	87	0
3	5	88	0
3	5	89	0
3	5	90	0
3	5	91	0
3	5	92	NA
3	6	1	0
3	6	2	0
3	6	3	0
3	6	4	0
3	6	5	0
3	6	6	0
3	6	7	0
3	6	8	0
3	6	9	0
3	6	10	0
3	6	11	0
3	6	12	0
3	6	13	0
3	6	14	0
3	6	15	0
3	6	16	0
3	6	17	0
3	6	18	0
3	6	19	0
3	6	20	0
3	6	21	0
3	6	22	0
3	6	23	0
3	6	24	0
3	6	25	0
3	6	26	0
3	6	27	NA
3	6	28	NA
3	6	29	NA
3	6	30	NA
3	6	31	NA
3	6	32	NA
3	6	33	NA
3	6	34	NA
3	6	35	NA
3	6	36	NA
3	6	37	NA
3	6	38	NA
3	6	39	NA
3	6	40	NA
3	6	41	NA
3	6	42	NA
3	6	43	NA
3	6	44	NA
3	6	45	NA
3	6	46	NA
3	6	47	NA
3	6	48	NA
3	6	49	NA
3	6	50	NA
3	6	51	NA
3	6	52	NA
3	6	53	NA
3	6	54	NA
3	6	55	NA
3	6	56	NA
3	6	57	NA
3	6	58	NA
3	6	59	NA
3	6	60	NA
3	6	61	NA
3	6	62	NA
3	6	63	NA
3	6	64	NA
3	6	65	NA
3	6	66	NA
3	6	67	NA
3	6	68	NA
3	6	69	NA
3	6	70	NA
3	6	71	NA
3	6	72	NA
3	6	73	NA
3	6	74	NA
3	6	75	NA
3	6	76	NA
3	6	77	NA
3	6	78	NA
3	6	79	NA
3	6	80	NA
3	6	81	NA
3	6	82	NA
3	6	83	NA
3	6	84	NA
3	6	85	NA
3	6	86	NA
3	6	87	NA
3	6	88	NA
3	6	89	NA
3	6	90	NA
3	6	91	NA
3	6	92	NA
4	1	1	NA
4	1	2	NA
4	1	3	NA
4	1	4	NA
4	1	5	NA
4	1	6	NA
4	1	7	NA
4	1	8	NA
4	1	9	NA
4	1	10	NA
4	1	11	NA
4	1	12	NA
4	1	13	NA
4	1	14	NA
4	1	15	NA
4	1	16	NA
4	1	17	NA
4	1	18	NA
4	1	19	NA
4	1	20	NA
4	1	21	NA
4	1	22	NA
4	1	23	NA
4	1	24	NA
4	1	25	NA
4	1	26	NA
4	1	27	NA
4	1	28	NA
4	1	29	NA
4	1	30	NA
4	1	31	NA
4	1	32	NA
4	1	33	NA
4	1	34	NA
4	1	35	NA
4	1	36	NA
4	1	37	NA
4	1	38	NA
4	1	39	NA
4	1	40	NA
4	1	41	NA
4	1	42	NA
4	1	43	NA
4	1	44	NA
4	1	45	NA
4	1	46	NA
4	1	47	NA
4	1	48	NA
4	1	49	NA
4	1	50	NA
4	1	51	NA
4	1	52	NA
4	1	53	NA
4	1	54	NA
4	1	55	NA
4	1	56	NA
4	1	57	NA
4	1	58	NA
4	1	59	NA
4	1	60	NA
4	1	61	NA
4	1	62	NA
4	1	63	NA
4	1	64	NA
4	1	65	NA
4	1	66	NA
4	1	67	NA
4	1	68	NA
4	1	69	NA
4	1	70	NA
4	1	71	NA
4	1	72	NA
4	1	73	NA
4	1	74	NA
4	1	75	NA
4	1	76	NA
4	1	77	NA
4	1	78	NA
4	1	79	NA
4	1	80	NA
4	1	81	NA
4	1	82	NA
4	1	83	NA
4	1	84	NA
4	1	85	NA
4	1	86	NA
4	1	87	NA
4	1	88	NA
4	1	89	NA
4	1	90	NA
4	1	91	NA
4	1	92	NA
4	2	1	NA
4	2	2	NA
4	2	3	NA
4	2	4	NA
4	2	5	NA
4	2	6	NA
4	2	7	NA
4	2	8	NA
4	2	9	NA
4	2	10	NA
4	2	11	NA
4	2	12	NA
4	2	13	NA
4	2	14	NA
4	2	15	NA
4	2	16	NA
4	2	17	NA
4	2	18	NA
4	2	19	NA
4	2	20	NA
4	2	21	NA
4	2	22	NA
4	2	23	NA
4	2	24	NA
4	2	25	NA
4	2	26	NA
4	2	27	0
4	2	28	0
4	2	29	0
4	2	30	0
4	2	31	0
4	2	32	0
4	2	33	0
4	2	34	0
4	2	35	0
4	2	36	0
4	2	37	0
4	2	38	0
4	2	39	0
4	2	40	0
4	2	41	0
4	2	42	0
4	2	43	0
4	2	44	0
4	2	45	0
4	2	46	0
4	2	47	0
4	2	48	0
4	2	49	0
4	2	50	0
4	2	51	0
4	2	52	0
4	2	53	0
4	2	54	0
4	2	55	0
4	2	56	0
4	2	57	0
4	2	58	0
4	2	59	0
4	2	60	0
4	2	61	0
4	2	62	0
4	2	63	0
4	2	64	0
4	2	65	0
4	2	66	0
4	2	67	0
4	2	68	0
4	2	69	0
4	2	70	0
4	2	71	0
4	2	72	0
4	2	73	0
4	2	74	0
4	2	75	0
4	2	76	0
4	2	77	0
4	2	78	0
4	2	79	0
4	2	80	0
4	2	81	0
4	2	82	0
4	2	83	NA
4	2	84	NA
4	2	85	NA
4	2	86	NA
4	2	87	NA
4	2	88	NA
4	2	89	NA
4	2	90	NA
4	2	91	NA
4	2	92	NA
4	3	1	NA
4	3	2	NA
4	3	3	NA
4	3	4	NA
4	3	5	NA
4	3	6	NA
4	3	7	NA
4	3	8	NA
4	3	9	NA
4	3	10	NA
4	3	11	NA
4	3	12	NA
4	3	13	NA
4	3	14	NA
4	3	15	NA
4	3	16	NA
4	3	17	NA
4	3	18	NA
4	3	19	NA
4	3	20	NA
4	3	21	NA
4	3	22	NA
4	3	23	NA
4	3	24	NA
4	3	25	NA
4	3	26	NA
4	3	27	NA
4	3	28	NA
4	3	29	NA
4	3	30	NA
4	3	31	NA
4	3	32	NA
4	3	33	NA
4	3	34	NA
4	3	35	NA
4	3	36	NA
4	3	37	0
4	3	38	0
4	3	39	0
4	3	40	0
4	3	41	0
4	3	42	0
4	3	43	0
4	3	44	0
4	3	45	0
4	3	46	0
4	3	47	0
4	3	48	0
4	3	49	0
4	3	50	0
4	3	51	0
4	3	52	0
4	3	53	0
4	3	54	0
4	3	55	0
4	3	56	0
4	3	57	0
4	3	58	0
4	3	59	0
4	3	60	0
4	3	61	0
4	3	62	0
4	3	63	0
4	3	64	0
4	3	65	0
4	3	66	0
4	3	67	0
4	3	68	0
4	3	69	0
4	3	70	0
4	3	71	0
4	3	72	0
4	3	73	0
4	3	74	0
4	3	75	0
4	3	76	0
4	3	77	0
4	3	78	0
4	3	79	0
4	3	80	0
4	3	81	0
4	3	82	0
4	3	83	0
4	3	84	0
4	3	85	0
4	3	86	0
4	3	87	0
4	3	88	0
4	3	89	0
4	3	90	0
4	3	91	0
4	3	92	0
4	4	1	0
4	4	2	0
4	4	3	0
4	4	4	0
4	4	5	0
4	4	6	0
4	4	7	0
4	4	8	0
4	4	9	0
4	4	10	0
4	4	11	0
4	4	12	0
4	4	13	0
4	4	14	0
4	4	15	0
4	4	16	0
4	4	17	0
4	4	18	0
4	4	19	0
4	4	20	0
4	4	21	0
4	4	22	0
4	4	23	0
4	4	24	0
4	4	25	0
4	4	26	0
4	4	27	0
4	4	28	0
4	4	29	0
4	4	30	0
4	4	31	0
4	4	32	0
4	4	33	0
4	4	34	0
4	4	35	0
4	4	36	0
4	4	37	0
4	4	38	0
4	4	39	0
4	4	40	0
4	4	41	0
4	4	42	0
4	4	43	0
4	4	44	0
4	4	45	0
4	4	46	0
4	4	47	0
4	4	48	0
4	4	49	0
4	4	50	0
4	4	51	0
4	4	52	0
4	4	53	0
4	4	54	0
4	4	55	0
4	4	56	0
4	4	57	0
4	4	58	0
4	4	59	0
4	4	60	0
4	4	61	0
4	4	62	0
4	4	63	0
4	4	64	0
4	4	65	0
4	4	66	0
4	4	67	0
[truncated: 32,777 more rows]

## Sheet: Coyote
Camera	Season	Day	Detection
1	1	1	NA
1	1	2	NA
1	1	3	NA
1	1	4	NA
1	1	5	NA
1	1	6	NA
1	1	7	NA
1	1	8	NA
1	1	9	NA
1	1	10	NA
1	1	11	NA
1	1	12	NA
1	1	13	NA
1	1	14	NA
1	1	15	NA
1	1	16	NA
1	1	17	NA
1	1	18	NA
1	1	19	NA
1	1	20	NA
1	1	21	NA
1	1	22	NA
1	1	23	NA
1	1	24	NA
1	1	25	NA
1	1	26	NA
1	1	27	NA
1	1	28	NA
1	1	29	NA
1	1	30	NA
1	1	31	NA
1	1	32	NA
1	1	33	NA
1	1	34	NA
1	1	35	NA
1	1	36	NA
1	1	37	NA
1	1	38	NA
1	1	39	NA
1	1	40	NA
1	1	41	NA
1	1	42	NA
1	1	43	NA
1	1	44	NA
1	1	45	NA
1	1	46	NA
1	1	47	NA
1	1	48	NA
1	1	49	NA
1	1	50	NA
1	1	51	NA
1	1	52	NA
1	1	53	NA
1	1	54	NA
1	1	55	NA
1	1	56	NA
1	1	57	NA
1	1	58	NA
1	1	59	NA
1	1	60	NA
1	1	61	NA
1	1	62	NA
1	1	63	NA
1	1	64	NA
1	1	65	NA
1	1	66	NA
1	1	67	NA
1	1	68	NA
1	1	69	NA
1	1	70	NA
1	1	71	NA
1	1	72	NA
1	1	73	NA
1	1	74	NA
1	1	75	NA
1	1	76	NA
1	1	77	NA
1	1	78	NA
1	1	79	NA
1	1	80	NA
1	1	81	NA
1	1	82	NA
1	1	83	NA
1	1	84	NA
1	1	85	NA
1	1	86	NA
1	1	87	NA
1	1	88	NA
1	1	89	NA
1	1	90	NA
1	1	91	NA
1	1	92	NA
1	2	1	NA
1	2	2	NA
1	2	3	NA
1	2	4	NA
1	2	5	NA
1	2	6	NA
1	2	7	NA
1	2	8	NA
1	2	9	NA
1	2	10	NA
1	2	11	NA
1	2	12	NA
1	2	13	NA
1	2	14	NA
1	2	15	NA
1	2	16	NA
1	2	17	NA
1	2	18	NA
1	2	19	NA
1	2	20	NA
1	2	21	NA
1	2	22	NA
1	2	23	NA
1	2	24	NA
1	2	25	NA
1	2	26	NA
1	2	27	NA
1	2	28	NA
1	2	29	NA
1	2	30	NA
1	2	31	NA
1	2	32	NA
1	2	33	NA
1	2	34	NA
1	2	35	NA
1	2	36	NA
1	2	37	NA
1	2	38	NA
1	2	39	NA
1	2	40	NA
1	2	41	NA
1	2	42	NA
1	2	43	NA
1	2	44	NA
1	2	45	NA
1	2	46	NA
1	2	47	NA
1	2	48	NA
1	2	49	NA
1	2	50	NA
1	2	51	NA
1	2	52	NA
1	2	53	NA
1	2	54	NA
1	2	55	NA
1	2	56	NA
1	2	57	NA
1	2	58	NA
1	2	59	NA
1	2	60	NA
1	2	61	NA
1	2	62	NA
1	2	63	NA
1	2	64	NA
1	2	65	NA
1	2	66	NA
1	2	67	NA
1	2	68	NA
1	2	69	NA
1	2	70	NA
1	2	71	NA
1	2	72	NA
1	2	73	NA
1	2	74	NA
1	2	75	NA
1	2	76	NA
1	2	77	NA
1	2	78	NA
1	2	79	NA
1	2	80	NA
1	2	81	NA
1	2	82	NA
1	2	83	NA
1	2	84	NA
1	2	85	NA
1	2	86	NA
1	2	87	NA
1	2	88	NA
1	2	89	NA
1	2	90	NA
1	2	91	NA
1	2	92	NA
1	3	1	NA
1	3	2	NA
1	3	3	NA
1	3	4	NA
1	3	5	NA
1	3	6	NA
1	3	7	NA
1	3	8	NA
1	3	9	NA
1	3	10	NA
1	3	11	NA
1	3	12	NA
1	3	13	NA
1	3	14	NA
1	3	15	NA
1	3	16	NA
1	3	17	NA
1	3	18	NA
1	3	19	NA
1	3	20	NA
1	3	21	NA
1	3	22	NA
1	3	23	NA
1	3	24	NA
1	3	25	NA
1	3	26	NA
1	3	27	NA
1	3	28	NA
1	3	29	NA
1	3	30	NA
1	3	31	NA
1	3	32	NA
1	3	33	NA
1	3	34	NA
1	3	35	0
1	3	36	0
1	3	37	0
1	3	38	0
1	3	39	0
1	3	40	0
1	3	41	0
1	3	42	0
1	3	43	0
1	3	44	0
1	3	45	0
1	3	46	0
1	3	47	0
1	3	48	0
1	3	49	0
1	3	50	0
1	3	51	0
1	3	52	0
1	3	53	0
1	3	54	0
1	3	55	0
1	3	56	0
1	3	57	0
1	3	58	0
1	3	59	0
1	3	60	0
1	3	61	0
1	3	62	0
1	3	63	0
1	3	64	0
1	3	65	0
1	3	66	0
1	3	67	0
1	3	68	0
1	3	69	0
1	3	70	0
1	3	71	0
1	3	72	0
1	3	73	0
1	3	74	0
1	3	75	0
1	3	76	0
1	3	77	0
1	3	78	0
1	3	79	0
1	3	80	0
1	3	81	1
1	3	82	0
1	3	83	0
1	3	84	0
1	3	85	0
1	3	86	1
1	3	87	0
1	3	88	1
1	3	89	0
1	3	90	0
1	3	91	0
1	3	92	0
1	4	1	0
1	4	2	0
1	4	3	1
1	4	4	0
1	4	5	0
1	4	6	0
1	4	7	0
1	4	8	0
1	4	9	0
1	4	10	1
1	4	11	0
1	4	12	0
1	4	13	0
1	4	14	0
1	4	15	0
1	4	16	0
1	4	17	0
1	4	18	0
1	4	19	0
1	4	20	0
1	4	21	0
1	4	22	0
1	4	23	0
1	4	24	0
1	4	25	1
1	4	26	0
1	4	27	0
1	4	28	1
1	4	29	1
1	4	30	1
1	4	31	1
1	4	32	0
1	4	33	0
1	4	34	1
1	4	35	1
1	4	36	0
1	4	37	0
1	4	38	0
1	4	39	0
1	4	40	0
1	4	41	0
1	4	42	0
1	4	43	1
1	4	44	0
1	4	45	1
1	4	46	0
1	4	47	0
1	4	48	0
1	4	49	1
1	4	50	0
1	4	51	0
1	4	52	1
1	4	53	0
1	4	54	1
1	4	55	1
1	4	56	0
1	4	57	0
1	4	58	0
1	4	59	1
1	4	60	1
1	4	61	0
1	4	62	1
1	4	63	0
1	4	64	0
1	4	65	1
1	4	66	0
1	4	67	0
1	4	68	0
1	4	69	0
1	4	70	1
1	4	71	1
1	4	72	0
1	4	73	0
1	4	74	0
1	4	75	0
1	4	76	0
1	4	77	0
1	4	78	0
1	4	79	0
1	4	80	0
1	4	81	0
1	4	82	0
1	4	83	0
1	4	84	0
1	4	85	0
1	4	86	0
1	4	87	0
1	4	88	1
1	4	89	0
1	4	90	0
1	4	91	NA
1	4	92	NA
1	5	1	0
1	5	2	0
1	5	3	0
1	5	4	0
1	5	5	0
1	5	6	1
1	5	7	0
1	5	8	1
1	5	9	0
1	5	10	0
1	5	11	0
1	5	12	0
1	5	13	0
1	5	14	0
1	5	15	0
1	5	16	0
1	5	17	0
1	5	18	1
1	5	19	0
1	5	20	0
1	5	21	1
1	5	22	0
1	5	23	0
1	5	24	0
1	5	25	0
1	5	26	0
1	5	27	0
1	5	28	0
1	5	29	0
1	5	30	0
1	5	31	0
1	5	32	0
1	5	33	0
1	5	34	0
1	5	35	0
1	5	36	0
1	5	37	0
1	5	38	0
1	5	39	0
1	5	40	0
1	5	41	0
1	5	42	0
1	5	43	0
1	5	44	0
1	5	45	0
1	5	46	0
1	5	47	0
1	5	48	0
1	5	49	0
1	5	50	0
1	5	51	0
1	5	52	0
1	5	53	0
1	5	54	0
1	5	55	1
1	5	56	0
1	5	57	0
1	5	58	0
1	5	59	0
1	5	60	0
1	5	61	0
1	5	62	0
1	5	63	0
1	5	64	0
1	5	65	0
1	5	66	0
1	5	67	0
1	5	68	0
1	5	69	1
1	5	70	0
1	5	71	0
1	5	72	0
1	5	73	0
1	5	74	0
1	5	75	0
1	5	76	0
1	5	77	0
1	5	78	0
1	5	79	0
1	5	80	0
1	5	81	0
1	5	82	0
1	5	83	0
1	5	84	0
1	5	85	0
1	5	86	0
1	5	87	0
1	5	88	1
1	5	89	0
1	5	90	0
1	5	91	0
1	5	92	NA
1	6	1	0
1	6	2	0
1	6	3	0
1	6	4	0
1	6	5	0
1	6	6	0
1	6	7	0
1	6	8	0
1	6	9	0
1	6	10	0
1	6	11	0
1	6	12	0
1	6	13	0
1	6	14	0
1	6	15	0
1	6	16	0
1	6	17	0
1	6	18	0
1	6	19	0
1	6	20	0
1	6	21	1
1	6	22	0
1	6	23	0
1	6	24	0
1	6	25	0
1	6	26	0
1	6	27	0
1	6	28	0
1	6	29	0
1	6	30	0
1	6	31	0
1	6	32	0
1	6	33	0
1	6	34	NA
1	6	35	NA
1	6	36	NA
1	6	37	NA
1	6	38	NA
1	6	39	NA
1	6	40	NA
1	6	41	NA
1	6	42	NA
1	6	43	NA
1	6	44	NA
1	6	45	NA
1	6	46	NA
1	6	47	NA
1	6	48	NA
1	6	49	NA
1	6	50	NA
1	6	51	NA
1	6	52	NA
1	6	53	NA
1	6	54	NA
1	6	55	NA
1	6	56	NA
1	6	57	NA
1	6	58	NA
1	6	59	NA
1	6	60	NA
1	6	61	NA
1	6	62	NA
1	6	63	NA
1	6	64	NA
1	6	65	NA
1	6	66	NA
1	6	67	NA
1	6	68	NA
1	6	69	NA
1	6	70	NA
1	6	71	NA
1	6	72	NA
1	6	73	NA
1	6	74	NA
1	6	75	NA
1	6	76	NA
1	6	77	NA
1	6	78	NA
1	6	79	NA
1	6	80	NA
1	6	81	NA
1	6	82	NA
1	6	83	NA
1	6	84	NA
1	6	85	NA
1	6	86	NA
1	6	87	NA
1	6	88	NA
1	6	89	NA
1	6	90	NA
1	6	91	NA
1	6	92	NA
2	1	1	NA
2	1	2	NA
2	1	3	NA
2	1	4	NA
2	1	5	NA
2	1	6	NA
2	1	7	NA
2	1	8	NA
2	1	9	NA
2	1	10	NA
2	1	11	NA
2	1	12	NA
2	1	13	NA
2	1	14	NA
2	1	15	NA
2	1	16	NA
2	1	17	NA
2	1	18	NA
2	1	19	NA
2	1	20	NA
2	1	21	NA
2	1	22	NA
2	1	23	NA
2	1	24	NA
2	1	25	NA
2	1	26	NA
2	1	27	NA
2	1	28	NA
2	1	29	NA
2	1	30	NA
2	1	31	NA
2	1	32	NA
2	1	33	NA
2	1	34	NA
2	1	35	NA
2	1	36	NA
2	1	37	NA
2	1	38	NA
2	1	39	NA
2	1	40	NA
2	1	41	NA
2	1	42	NA
2	1	43	NA
2	1	44	NA
2	1	45	NA
2	1	46	NA
2	1	47	NA
2	1	48	NA
2	1	49	NA
2	1	50	NA
2	1	51	NA
2	1	52	NA
2	1	53	NA
2	1	54	NA
2	1	55	NA
2	1	56	NA
2	1	57	NA
2	1	58	NA
2	1	59	NA
2	1	60	NA
2	1	61	NA
2	1	62	NA
2	1	63	NA
2	1	64	NA
2	1	65	NA
2	1	66	NA
2	1	67	NA
2	1	68	NA
2	1	69	NA
2	1	70	NA
2	1	71	NA
2	1	72	NA
2	1	73	NA
2	1	74	NA
2	1	75	NA
2	1	76	NA
2	1	77	NA
2	1	78	NA
2	1	79	NA
2	1	80	NA
2	1	81	NA
2	1	82	NA
2	1	83	NA
2	1	84	NA
2	1	85	NA
2	1	86	NA
2	1	87	NA
2	1	88	NA
2	1	89	NA
2	1	90	NA
2	1	91	NA
2	1	92	NA
2	2	1	NA
2	2	2	NA
2	2	3	NA
2	2	4	NA
2	2	5	NA
2	2	6	NA
2	2	7	NA
2	2	8	NA
2	2	9	NA
2	2	10	NA
2	2	11	NA
2	2	12	NA
2	2	13	NA
2	2	14	NA
2	2	15	NA
2	2	16	NA
2	2	17	NA
2	2	18	NA
2	2	19	NA
2	2	20	NA
2	2	21	NA
2	2	22	NA
2	2	23	NA
2	2	24	NA
2	2	25	NA
2	2	26	0
2	2	27	0
2	2	28	0
2	2	29	0
2	2	30	0
2	2	31	0
2	2	32	0
2	2	33	0
2	2	34	0
2	2	35	0
2	2	36	0
2	2	37	0
2	2	38	0
2	2	39	0
2	2	40	0
2	2	41	0
2	2	42	0
2	2	43	0
2	2	44	0
2	2	45	0
2	2	46	0
2	2	47	0
2	2	48	0
2	2	49	0
2	2	50	0
2	2	51	0
2	2	52	0
2	2	53	0
2	2	54	0
2	2	55	0
2	2	56	0
2	2	57	0
2	2	58	0
2	2	59	0
2	2	60	0
2	2	61	0
2	2	62	0
2	2	63	0
2	2	64	0
2	2	65	0
2	2	66	0
2	2	67	0
2	2	68	0
2	2	69	0
2	2	70	0
2	2	71	0
2	2	72	0
2	2	73	0
2	2	74	0
2	2	75	0
2	2	76	0
2	2	77	0
2	2	78	0
2	2	79	0
2	2	80	0
2	2	81	0
2	2	82	0
2	2	83	0
2	2	84	0
2	2	85	0
2	2	86	0
2	2	87	0
2	2	88	0
2	2	89	0
2	2	90	0
2	2	91	0
2	2	92	0
2	3	1	0
2	3	2	0
2	3	3	0
2	3	4	0
2	3	5	0
2	3	6	0
2	3	7	0
2	3	8	0
2	3	9	0
2	3	10	0
2	3	11	0
2	3	12	0
2	3	13	0
2	3	14	0
2	3	15	1
2	3	16	0
2	3	17	0
2	3	18	0
2	3	19	0
2	3	20	0
2	3	21	0
2	3	22	0
2	3	23	0
2	3	24	0
2	3	25	0
2	3	26	0
2	3	27	0
2	3	28	0
2	3	29	0
2	3	30	0
2	3	31	0
2	3	32	0
2	3	33	0
2	3	34	0
2	3	35	0
2	3	36	0
2	3	37	0
2	3	38	0
2	3	39	0
2	3	40	0
2	3	41	0
2	3	42	0
2	3	43	0
2	3	44	0
2	3	45	0
2	3	46	0
2	3	47	0
2	3	48	0
2	3	49	0
2	3	50	0
2	3	51	0
2	3	52	0
2	3	53	0
2	3	54	0
2	3	55	0
2	3	56	0
2	3	57	0
2	3	58	0
2	3	59	0
2	3	60	0
2	3	61	0
2	3	62	0
2	3	63	0
2	3	64	0
2	3	65	0
2	3	66	0
2	3	67	0
2	3	68	0
2	3	69	0
2	3	70	0
2	3	71	0
2	3	72	0
2	3	73	0
2	3	74	0
2	3	75	0
2	3	76	0
2	3	77	0
2	3	78	0
2	3	79	0
2	3	80	0
2	3	81	0
2	3	82	0
2	3	83	0
2	3	84	0
2	3	85	0
2	3	86	0
2	3	87	0
2	3	88	0
2	3	89	0
2	3	90	0
2	3	91	0
2	3	92	0
2	4	1	0
2	4	2	0
2	4	3	0
2	4	4	0
2	4	5	0
2	4	6	0
2	4	7	0
2	4	8	0
2	4	9	0
2	4	10	0
2	4	11	0
2	4	12	0
2	4	13	0
2	4	14	0
2	4	15	0
2	4	16	1
2	4	17	0
2	4	18	0
2	4	19	1
2	4	20	0
2	4	21	0
2	4	22	0
2	4	23	0
2	4	24	0
2	4	25	0
2	4	26	0
2	4	27	0
2	4	28	0
2	4	29	0
2	4	30	0
2	4	31	0
2	4	32	0
2	4	33	0
2	4	34	0
2	4	35	0
2	4	36	0
2	4	37	0
2	4	38	0
2	4	39	0
2	4	40	0
2	4	41	0
2	4	42	0
2	4	43	0
2	4	44	0
2	4	45	0
2	4	46	0
2	4	47	0
2	4	48	0
2	4	49	0
2	4	50	0
2	4	51	0
2	4	52	0
2	4	53	0
2	4	54	0
2	4	55	0
2	4	56	0
2	4	57	0
2	4	58	0
2	4	59	0
2	4	60	0
2	4	61	0
2	4	62	0
2	4	63	0
2	4	64	0
2	4	65	0
2	4	66	0
2	4	67	0
2	4	68	0
2	4	69	0
2	4	70	0
2	4	71	0
2	4	72	0
2	4	73	0
2	4	74	0
2	4	75	0
2	4	76	0
2	4	77	0
2	4	78	0
2	4	79	0
2	4	80	0
2	4	81	0
2	4	82	0
2	4	83	0
2	4	84	0
2	4	85	0
2	4	86	0
2	4	87	0
2	4	88	0
2	4	89	0
2	4	90	0
2	4	91	NA
2	4	92	NA
2	5	1	0
2	5	2	0
2	5	3	0
2	5	4	0
2	5	5	0
2	5	6	0
2	5	7	0
2	5	8	0
2	5	9	0
2	5	10	0
2	5	11	0
2	5	12	0
2	5	13	0
2	5	14	0
2	5	15	0
2	5	16	0
2	5	17	0
2	5	18	0
2	5	19	0
2	5	20	0
2	5	21	0
2	5	22	0
2	5	23	0
2	5	24	0
2	5	25	0
2	5	26	0
2	5	27	0
2	5	28	0
2	5	29	0
2	5	30	0
2	5	31	0
2	5	32	0
2	5	33	1
2	5	34	NA
2	5	35	NA
2	5	36	NA
2	5	37	NA
2	5	38	NA
2	5	39	NA
2	5	40	NA
2	5	41	NA
2	5	42	NA
2	5	43	NA
2	5	44	NA
2	5	45	NA
2	5	46	NA
2	5	47	NA
2	5	48	NA
2	5	49	NA
2	5	50	NA
2	5	51	NA
2	5	52	NA
2	5	53	NA
2	5	54	NA
2	5	55	NA
2	5	56	NA
2	5	57	NA
2	5	58	NA
2	5	59	NA
2	5	60	NA
2	5	61	NA
2	5	62	NA
2	5	63	NA
2	5	64	NA
2	5	65	NA
2	5	66	NA
2	5	67	NA
2	5	68	NA
2	5	69	NA
2	5	70	NA
2	5	71	NA
2	5	72	NA
2	5	73	NA
2	5	74	NA
2	5	75	NA
2	5	76	NA
2	5	77	NA
2	5	78	NA
2	5	79	NA
2	5	80	NA
2	5	81	NA
2	5	82	0
2	5	83	0
2	5	84	0
2	5	85	0
2	5	86	0
2	5	87	0
2	5	88	0
2	5	89	0
2	5	90	0
2	5	91	0
2	5	92	NA
2	6	1	0
2	6	2	0
2	6	3	0
2	6	4	0
2	6	5	0
2	6	6	0
2	6	7	0
2	6	8	0
2	6	9	0
2	6	10	0
2	6	11	0
2	6	12	0
2	6	13	0
2	6	14	0
2	6	15	0
2	6	16	0
2	6	17	0
2	6	18	0
2	6	19	0
2	6	20	0
2	6	21	0
2	6	22	0
2	6	23	0
2	6	24	0
2	6	25	0
2	6	26	0
2	6	27	0
2	6	28	0
2	6	29	0
2	6	30	0
2	6	31	0
2	6	32	0
2	6	33	0
2	6	34	NA
2	6	35	NA
2	6	36	NA
2	6	37	NA
2	6	38	NA
2	6	39	NA
2	6	40	NA
2	6	41	NA
2	6	42	NA
2	6	43	NA
2	6	44	NA
2	6	45	NA
2	6	46	NA
2	6	47	NA
2	6	48	NA
2	6	49	NA
2	6	50	NA
2	6	51	NA
2	6	52	NA
2	6	53	NA
2	6	54	NA
2	6	55	NA
2	6	56	NA
2	6	57	NA
2	6	58	NA
2	6	59	NA
2	6	60	NA
2	6	61	NA
2	6	62	NA
2	6	63	NA
2	6	64	NA
2	6	65	NA
2	6	66	NA
2	6	67	NA
2	6	68	NA
2	6	69	NA
2	6	70	NA
2	6	71	NA
2	6	72	NA
2	6	73	NA
2	6	74	NA
2	6	75	NA
2	6	76	NA
2	6	77	NA
2	6	78	NA
2	6	79	NA
2	6	80	NA
2	6	81	NA
2	6	82	NA
2	6	83	NA
2	6	84	NA
2	6	85	NA
2	6	86	NA
2	6	87	NA
2	6	88	NA
2	6	89	NA
2	6	90	NA
2	6	91	NA
2	6	92	NA
3	1	1	NA
3	1	2	NA
3	1	3	NA
3	1	4	NA
3	1	5	NA
3	1	6	NA
3	1	7	NA
3	1	8	NA
3	1	9	NA
3	1	10	NA
3	1	11	NA
3	1	12	NA
3	1	13	NA
3	1	14	NA
3	1	15	NA
3	1	16	NA
3	1	17	NA
3	1	18	NA
3	1	19	NA
3	1	20	NA
3	1	21	NA
3	1	22	NA
3	1	23	NA
3	1	24	NA
3	1	25	NA
3	1	26	NA
3	1	27	NA
3	1	28	NA
3	1	29	NA
3	1	30	NA
3	1	31	NA
3	1	32	NA
3	1	33	NA
3	1	34	NA
3	1	35	NA
3	1	36	NA
3	1	37	NA
3	1	38	NA
3	1	39	NA
3	1	40	NA
3	1	41	NA
3	1	42	NA
3	1	43	NA
3	1	44	NA
3	1	45	NA
3	1	46	NA
3	1	47	NA
3	1	48	NA
3	1	49	NA
3	1	50	NA
3	1	51	NA
3	1	52	NA
3	1	53	NA
3	1	54	NA
3	1	55	NA
3	1	56	NA
3	1	57	NA
3	1	58	NA
3	1	59	NA
3	1	60	NA
3	1	61	NA
3	1	62	NA
3	1	63	NA
3	1	64	NA
3	1	65	NA
3	1	66	NA
3	1	67	NA
3	1	68	NA
3	1	69	NA
3	1	70	NA
3	1	71	NA
3	1	72	NA
3	1	73	NA
3	1	74	NA
3	1	75	NA
3	1	76	NA
3	1	77	NA
3	1	78	NA
3	1	79	NA
3	1	80	NA
3	1	81	NA
3	1	82	NA
3	1	83	NA
3	1	84	NA
3	1	85	NA
3	1	86	NA
3	1	87	NA
3	1	88	NA
3	1	89	NA
3	1	90	NA
3	1	91	NA
3	1	92	NA
3	2	1	NA
3	2	2	NA
3	2	3	NA
3	2	4	NA
3	2	5	NA
3	2	6	NA
3	2	7	NA
3	2	8	NA
3	2	9	NA
3	2	10	NA
3	2	11	NA
3	2	12	NA
3	2	13	NA
3	2	14	NA
3	2	15	NA
3	2	16	NA
3	2	17	NA
3	2	18	NA
3	2	19	NA
3	2	20	NA
3	2	21	NA
3	2	22	NA
3	2	23	NA
3	2	24	NA
3	2	25	NA
3	2	26	0
3	2	27	0
3	2	28	0
3	2	29	0
3	2	30	0
3	2	31	0
3	2	32	0
3	2	33	0
3	2	34	0
3	2	35	0
3	2	36	0
3	2	37	0
3	2	38	0
3	2	39	0
3	2	40	0
3	2	41	0
3	2	42	0
3	2	43	0
3	2	44	0
3	2	45	0
3	2	46	0
3	2	47	0
3	2	48	0
3	2	49	0
3	2	50	0
3	2	51	0
3	2	52	0
3	2	53	0
3	2	54	0
3	2	55	0
3	2	56	0
3	2	57	0
3	2	58	0
3	2	59	0
3	2	60	0
3	2	61	0
3	2	62	0
3	2	63	0
3	2	64	0
3	2	65	0
3	2	66	0
3	2	67	0
3	2	68	0
3	2	69	0
3	2	70	0
3	2	71	0
3	2	72	0
3	2	73	0
3	2	74	0
3	2	75	0
3	2	76	0
3	2	77	0
3	2	78	0
3	2	79	0
3	2	80	0
3	2	81	0
3	2	82	1
3	2	83	0
3	2	84	0
3	2	85	0
3	2	86	0
3	2	87	0
3	2	88	0
3	2	89	0
3	2	90	0
3	2	91	0
3	2	92	0
3	3	1	0
3	3	2	0
3	3	3	0
3	3	4	0
3	3	5	0
3	3	6	0
3	3	7	0
3	3	8	0
3	3	9	0
3	3	10	0
3	3	11	0
3	3	12	0
3	3	13	1
3	3	14	0
3	3	15	0
3	3	16	0
3	3	17	0
3	3	18	0
3	3	19	0
3	3	20	0
3	3	21	0
3	3	22	1
3	3	23	0
3	3	24	0
3	3	25	0
3	3	26	1
3	3	27	0
3	3	28	0
3	3	29	0
3	3	30	0
3	3	31	0
3	3	32	0
3	3	33	0
3	3	34	0
3	3	35	0
3	3	36	0
3	3	37	0
3	3	38	0
3	3	39	0
3	3	40	0
3	3	41	0
3	3	42	0
3	3	43	0
3	3	44	0
3	3	45	0
3	3	46	0
3	3	47	0
3	3	48	0
3	3	49	0
3	3	50	0
3	3	51	0
3	3	52	0
3	3	53	0
3	3	54	0
3	3	55	0
3	3	56	0
3	3	57	0
3	3	58	0
3	3	59	0
3	3	60	0
3	3	61	0
3	3	62	0
3	3	63	0
3	3	64	0
3	3	65	0
3	3	66	0
3	3	67	0
3	3	68	0
3	3	69	0
3	3	70	0
3	3	71	0
3	3	72	0
3	3	73	0
3	3	74	0
3	3	75	0
3	3	76	0
3	3	77	0
3	3	78	0
3	3	79	0
3	3	80	0
3	3	81	0
3	3	82	0
3	3	83	0
3	3	84	0
3	3	85	0
3	3	86	0
3	3	87	0
3	3	88	0
3	3	89	0
3	3	90	0
3	3	91	0
3	3	92	0
3	4	1	0
3	4	2	0
3	4	3	0
3	4	4	0
3	4	5	0
3	4	6	0
3	4	7	0
3	4	8	0
3	4	9	0
3	4	10	0
3	4	11	0
3	4	12	0
3	4	13	0
3	4	14	0
3	4	15	0
3	4	16	0
3	4	17	0
3	4	18	0
3	4	19	0
3	4	20	0
3	4	21	0
3	4	22	0
3	4	23	0
3	4	24	0
3	4	25	0
3	4	26	0
3	4	27	0
3	4	28	0
3	4	29	0
3	4	30	0
3	4	31	0
3	4	32	0
3	4	33	0
3	4	34	0
3	4	35	0
3	4	36	0
3	4	37	0
3	4	38	0
3	4	39	0
3	4	40	0
3	4	41	0
3	4	42	0
3	4	43	0
3	4	44	0
3	4	45	0
3	4	46	0
3	4	47	0
3	4	48	0
3	4	49	0
3	4	50	0
3	4	51	0
3	4	52	0
3	4	53	0
3	4	54	0
3	4	55	0
3	4	56	0
3	4	57	0
3	4	58	0
3	4	59	0
3	4	60	0
3	4	61	0
3	4	62	0
3	4	63	0
3	4	64	0
3	4	65	0
3	4	66	0
3	4	67	0
3	4	68	0
3	4	69	0
3	4	70	0
3	4	71	0
3	4	72	0
3	4	73	0
3	4	74	0
3	4	75	0
3	4	76	0
3	4	77	0
3	4	78	0
3	4	79	0
3	4	80	0
3	4	81	0
3	4	82	0
3	4	83	0
3	4	84	0
3	4	85	0
3	4	86	0
3	4	87	0
3	4	88	0
3	4	89	0
3	4	90	0
3	4	91	NA
3	4	92	NA
3	5	1	0
3	5	2	0
3	5	3	0
3	5	4	0
3	5	5	0
3	5	6	0
3	5	7	0
3	5	8	0
3	5	9	0
3	5	10	0
3	5	11	0
3	5	12	0
3	5	13	0
3	5	14	0
3	5	15	0
3	5	16	0
3	5	17	0
3	5	18	0
3	5	19	0
3	5	20	0
3	5	21	0
3	5	22	0
3	5	23	0
3	5	24	0
3	5	25	0
3	5	26	0
3	5	27	0
3	5	28	0
3	5	29	0
3	5	30	0
3	5	31	0
3	5	32	0
3	5	33	0
3	5	34	0
3	5	35	0
3	5	36	0
3	5	37	0
3	5	38	0
3	5	39	0
3	5	40	0
3	5	41	0
3	5	42	0
3	5	43	0
3	5	44	0
3	5	45	0
3	5	46	0
3	5	47	0
3	5	48	0
3	5	49	0
3	5	50	0
3	5	51	0
3	5	52	0
3	5	53	0
3	5	54	0
3	5	55	0
3	5	56	0
3	5	57	0
3	5	58	0
3	5	59	0
3	5	60	0
3	5	61	0
3	5	62	0
3	5	63	0
3	5	64	0
3	5	65	0
3	5	66	0
3	5	67	0
3	5	68	0
3	5	69	0
3	5	70	0
3	5	71	0
3	5	72	0
3	5	73	0
3	5	74	0
3	5	75	0
3	5	76	0
3	5	77	1
3	5	78	0
3	5	79	0
3	5	80	0
3	5	81	0
3	5	82	0
3	5	83	0
3	5	84	0
3	5	85	0
3	5	86	0
3	5	87	0
3	5	88	0
3	5	89	0
3	5	90	0
3	5	91	0
3	5	92	NA
3	6	1	0
3	6	2	0
3	6	3	0
3	6	4	0
3	6	5	0
3	6	6	0
3	6	7	0
3	6	8	0
3	6	9	0
3	6	10	0
3	6	11	0
3	6	12	0
3	6	13	0
3	6	14	0
3	6	15	0
3	6	16	0
3	6	17	0
3	6	18	0
3	6	19	0
3	6	20	0
3	6	21	0
3	6	22	0
3	6	23	0
3	6	24	0
3	6	25	0
3	6	26	0
3	6	27	NA
3	6	28	NA
3	6	29	NA
3	6	30	NA
3	6	31	NA
3	6	32	NA
3	6	33	NA
3	6	34	NA
3	6	35	NA
3	6	36	NA
3	6	37	NA
3	6	38	NA
3	6	39	NA
3	6	40	NA
3	6	41	NA
3	6	42	NA
3	6	43	NA
3	6	44	NA
3	6	45	NA
3	6	46	NA
3	6	47	NA
3	6	48	NA
3	6	49	NA
3	6	50	NA
3	6	51	NA
3	6	52	NA
3	6	53	NA
3	6	54	NA
3	6	55	NA
3	6	56	NA
3	6	57	NA
3	6	58	NA
3	6	59	NA
3	6	60	NA
3	6	61	NA
3	6	62	NA
3	6	63	NA
3	6	64	NA
3	6	65	NA
3	6	66	NA
3	6	67	NA
3	6	68	NA
3	6	69	NA
3	6	70	NA
3	6	71	NA
3	6	72	NA
3	6	73	NA
3	6	74	NA
3	6	75	NA
3	6	76	NA
3	6	77	NA
3	6	78	NA
3	6	79	NA
3	6	80	NA
3	6	81	NA
3	6	82	NA
3	6	83	NA
3	6	84	NA
3	6	85	NA
3	6	86	NA
3	6	87	NA
3	6	88	NA
3	6	89	NA
3	6	90	NA
3	6	91	NA
3	6	92	NA
4	1	1	NA
4	1	2	NA
4	1	3	NA
4	1	4	NA
4	1	5	NA
4	1	6	NA
4	1	7	NA
4	1	8	NA
4	1	9	NA
4	1	10	NA
4	1	11	NA
4	1	12	NA
4	1	13	NA
4	1	14	NA
4	1	15	NA
4	1	16	NA
4	1	17	NA
4	1	18	NA
4	1	19	NA
4	1	20	NA
4	1	21	NA
4	1	22	NA
4	1	23	NA
4	1	24	NA
4	1	25	NA
4	1	26	NA
4	1	27	NA
4	1	28	NA
4	1	29	NA
4	1	30	NA
4	1	31	NA
4	1	32	NA
4	1	33	NA
4	1	34	NA
4	1	35	NA
4	1	36	NA
4	1	37	NA
4	1	38	NA
4	1	39	NA
4	1	40	NA
4	1	41	NA
4	1	42	NA
4	1	43	NA
4	1	44	NA
4	1	45	NA
4	1	46	NA
4	1	47	NA
4	1	48	NA
4	1	49	NA
4	1	50	NA
4	1	51	NA
4	1	52	NA
4	1	53	NA
4	1	54	NA
4	1	55	NA
4	1	56	NA
4	1	57	NA
4	1	58	NA
4	1	59	NA
4	1	60	NA
4	1	61	NA
4	1	62	NA
4	1	63	NA
4	1	64	NA
4	1	65	NA
4	1	66	NA
4	1	67	NA
4	1	68	NA
4	1	69	NA
4	1	70	NA
4	1	71	NA
4	1	72	NA
4	1	73	NA
4	1	74	NA
4	1	75	NA
4	1	76	NA
4	1	77	NA
4	1	78	NA
4	1	79	NA
4	1	80	NA
4	1	81	NA
4	1	82	NA
4	1	83	NA
4	1	84	NA
4	1	85	NA
4	1	86	NA
4	1	87	NA
4	1	88	NA
4	1	89	NA
4	1	90	NA
4	1	91	NA
4	1	92	NA
4	2	1	NA
4	2	2	NA
4	2	3	NA
4	2	4	NA
4	2	5	NA
4	2	6	NA
4	2	7	NA
4	2	8	NA
4	2	9	NA
4	2	10	NA
4	2	11	NA
4	2	12	NA
4	2	13	NA
4	2	14	NA
4	2	15	NA
4	2	16	NA
4	2	17	NA
4	2	18	NA
4	2	19	NA
4	2	20	NA
4	2	21	NA
4	2	22	NA
4	2	23	NA
4	2	24	NA
4	2	25	NA
4	2	26	NA
4	2	27	0
4	2	28	0
4	2	29	0
4	2	30	0
4	2	31	0
4	2	32	0
4	2	33	0
4	2	34	0
4	2	35	0
4	2	36	0
4	2	37	0
4	2	38	0
4	2	39	0
4	2	40	0
4	2	41	0
4	2	42	0
4	2	43	0
4	2	44	0
4	2	45	0
4	2	46	0
4	2	47	0
4	2	48	0
4	2	49	0
4	2	50	0
4	2	51	0
4	2	52	0
4	2	53	0
4	2	54	0
4	2	55	0
4	2	56	0
4	2	57	0
4	2	58	0
4	2	59	0
4	2	60	0
4	2	61	0
4	2	62	0
4	2	63	0
4	2	64	0
4	2	65	0
4	2	66	0
4	2	67	0
4	2	68	0
4	2	69	0
4	2	70	0
4	2	71	0
4	2	72	0
4	2	73	0
4	2	74	0
4	2	75	0
4	2	76	0
4	2	77	0
4	2	78	0
4	2	79	0
4	2	80	0
4	2	81	0
4	2	82	0
4	2	83	NA
4	2	84	NA
4	2	85	NA
4	2	86	NA
4	2	87	NA
4	2	88	NA
4	2	89	NA
4	2	90	NA
4	2	91	NA
4	2	92	NA
4	3	1	NA
4	3	2	NA
4	3	3	NA
4	3	4	NA
4	3	5	NA
4	3	6	NA
4	3	7	NA
4	3	8	NA
4	3	9	NA
4	3	10	NA
4	3	11	NA
4	3	12	NA
4	3	13	NA
4	3	14	NA
4	3	15	NA
4	3	16	NA
4	3	17	NA
4	3	18	NA
4	3	19	NA
4	3	20	NA
4	3	21	NA
4	3	22	NA
4	3	23	NA
4	3	24	NA
4	3	25	NA
4	3	26	NA
4	3	27	NA
4	3	28	NA
4	3	29	NA
4	3	30	NA
4	3	31	NA
4	3	32	NA
4	3	33	NA
4	3	34	NA
4	3	35	NA
4	3	36	NA
4	3	37	0
4	3	38	0
4	3	39	0
4	3	40	0
4	3	41	0
4	3	42	0
4	3	43	0
4	3	44	0
4	3	45	0
4	3	46	0
4	3	47	0
4	3	48	0
4	3	49	0
4	3	50	0
4	3	51	0
4	3	52	0
4	3	53	0
4	3	54	0
4	3	55	0
4	3	56	0
4	3	57	0
4	3	58	0
4	3	59	0
4	3	60	0
4	3	61	1
4	3	62	0
4	3	63	0
4	3	64	0
4	3	65	0
4	3	66	1
4	3	67	0
4	3	68	0
4	3	69	0
4	3	70	0
4	3	71	1
4	3	72	0
4	3	73	0
4	3	74	0
4	3	75	0
4	3	76	0
4	3	77	0
4	3	78	0
4	3	79	0
4	3	80	0
4	3	81	0
4	3	82	0
4	3	83	0
4	3	84	0
4	3	85	0
4	3	86	0
4	3	87	0
4	3	88	0
4	3	89	0
4	3	90	0
4	3	91	0
4	3	92	0
4	4	1	0
4	4	2	0
4	4	3	0
4	4	4	0
4	4	5	0
4	4	6	0
4	4	7	0
4	4	8	0
4	4	9	0
4	4	10	0
4	4	11	0
4	4	12	0
4	4	13	1
4	4	14	0
4	4	15	0
4	4	16	0
4	4	17	0
4	4	18	1
4	4	19	0
4	4	20	0
4	4	21	0
4	4	22	0
4	4	23	0
4	4	24	0
4	4	25	0
4	4	26	0
4	4	27	0
4	4	28	0
4	4	29	0
4	4	30	1
4	4	31	0
4	4	32	0
4	4	33	0
4	4	34	0
4	4	35	0
4	4	36	0
4	4	37	0
4	4	38	0
4	4	39	0
4	4	40	0
4	4	41	0
4	4	42	0
4	4	43	0
4	4	44	0
4	4	45	0
4	4	46	0
4	4	47	0
4	4	48	0
4	4	49	0
4	4	50	0
4	4	51	0
4	4	52	0
4	4	53	0
4	4	54	0
4	4	55	0
4	4	56	0
4	4	57	0
4	4	58	0
4	4	59	0
4	4	60	0
4	4	61	0
4	4	62	0
4	4	63	0
4	4	64	0
4	4	65	0
4	4	66	0
4	4	67	0
[truncated: 14,561 more rows]
